# Supplementary material for: Time-of-day effects of cancer drugs revealed by high-throughput deep phenotyping
Source: Nat Commun. 2024 Aug 22;15:7205. doi: 10.1038/s41467-024-51611-3 (PMC11339390; doi:10.1038/s41467-024-51611-3)
Supplement: Supplementary file 8 — Source Data [file 41467_2024_51611_MOESM8_ESM.xlsx]

## Sheet: Fig.2c
Time (h)	Raw signals (arb. units)		Detrended and normalized signals (arb. units)
	MDAMB468_BMAL1_1	MDAMB468_PER2_1	MDAMB468_BMAL1_1	MDAMB468_PER2_1
0	26.1044	301.699	-1.34253	0.248699
0.166667	26.1086	307.678	-1.20819	0.298342
0.333333	26.1786	306.664	-1.25974	0.291833
0.5	26.185	312.604	-0.973399	0.344983
0.666667	27.0679	313.776	-1.17844	0.342914
0.833333	28.2475	312.56	-0.969067	0.344539
1	27.1821	316.947	-0.925066	0.357566
1.16667	28.8994	316.154	-0.920983	0.402305
1.33333	29.405	322.567	-0.909326	0.392552
1.5	27.7314	322.566	-0.905634	0.43647
1.66667	29.2973	320.979	-0.798289	0.44324
1.83333	30.5796	325.591	-0.657249	0.431382
2	31.0774	324.283	-0.781487	0.462577
2.16667	30.8535	323.681	-0.579532	0.453632
2.33333	32.9484	321.367	-0.520678	0.499951
2.5	31.4336	322.059	-0.714955	0.496716
2.66667	33.7692	321.281	-0.534256	0.481151
2.83333	32.1306	322.275	-0.387945	0.512946
3	32.8852	320.172	-0.332778	0.499191
3.16667	32.3739	322.026	-0.360416	0.490696
3.33333	33.2753	316.787	-0.125298	0.468983
3.5	33.7863	314.088	-0.299647	0.470071
3.66667	34.088	316.69	-0.0400589	0.459795
3.83333	34.1383	312.456	-0.227604	0.462854
4	35.2084	312.213	-0.14703	0.442211
4.16667	36.8688	308.176	-0.207885	0.451477
4.33333	37.0589	298.879	-0.112147	0.406796
4.5	36.5576	297.051	-0.0603537	0.381283
4.66667	36.1021	295.221	-0.0321183	0.395752
4.83333	36.7039	292.833	-0.0317895	0.35839
5	37.1869	286.217	0.0795957	0.351064
5.16667	37.2576	280.199	0.254208	0.314999
5.33333	38.3883	277.284	0.268171	0.239255
5.5	39.2824	274.747	0.207211	0.219687
5.66667	38.5381	266.258	0.15141	0.199988
5.83333	38.7466	266.865	0.209241	0.175988
6	39.5592	261.111	0.253836	0.120191
6.16667	39.6518	254.514	0.254025	0.0688361
6.33333	39.2717	252.662	0.36675	0.0406449
6.5	39.6601	246.273	0.453568	0.0151835
6.66667	40.1378	239.713	0.366546	-0.0548038
6.83333	40.58	234.513	0.380293	-0.0569745
7	40.3882	233.109	0.457308	-0.106673
7.16667	40.8075	228.548	0.458275	-0.162694
7.33333	40.5118	223.916	0.409666	-0.183476
7.5	41.2101	219.907	0.441299	-0.238059
7.66667	40.7569	218.93	0.481907	-0.293948
7.83333	41.7057	213.666	0.518481	-0.339793
8	42.0585	211.406	0.489113	-0.357586
8.16667	41.4522	209.367	0.522836	-0.398841
8.33333	42.5716	203.268	0.482608	-0.440685
8.5	41.6433	200.349	0.544573	-0.477991
8.66667	40.7402	198.551	0.488046	-0.493002
8.83333	42.2927	192.813	0.575064	-0.539717
9	40.9671	192.744	0.60072	-0.564366
9.16667	40.8939	193.659	0.528427	-0.587481
9.33333	42.304	195.147	0.631728	-0.640527
9.5	42.2391	189.183	0.52673	-0.670262
9.66667	42.2217	189.836	0.424568	-0.691855
9.83333	41.1744	186.398	0.570809	-0.742419
10	43.492	185.528	0.426069	-0.751512
10.1667	41.821	188.258	0.407815	-0.753522
10.3333	42.5863	187.598	0.538544	-0.751468
10.5	42.2117	186.755	0.520711	-0.803971
10.6667	43.1272	188.956	0.507564	-0.808224
10.8333	43.0845	184.953	0.391374	-0.842424
11	42.5777	187.775	0.611251	-0.857982
11.1667	42.3528	190.435	0.432865	-0.847434
11.3333	43.9529	191.499	0.497278	-0.861679
11.5	44.4678	196.443	0.448137	-0.877351
11.6667	42.2176	193.78	0.526961	-0.871015
11.8333	40.6842	200.294	0.510531	-0.909817
12	43.0563	199.994	0.448127	-0.899197
12.1667	42.6689	202.135	0.413608	-0.889882
12.3333	43.4262	203.958	0.559024	-0.892248
12.5	43.5039	207.596	0.59705	-0.866661
12.6667	42.6891	214.354	0.362895	-0.896199
12.8333	42.2434	214.679	0.199621	-0.859532
13	41.7069	219.716	0.419786	-0.872199
13.1667	39.9879	221.374	0.368883	-0.867353
13.3333	41.4479	224.273	0.430014	-0.864911
13.5	40.8207	230.706	0.42444	-0.849511
13.6667	41.7929	233.555	0.331595	-0.81179
13.8333	40.61	241.122	0.274835	-0.820474
14	41.4867	250.45	0.209221	-0.795396
14.1667	40.0185	254.105	0.0284969	-0.794711
14.3333	41.7051	259.302	0.157181	-0.785223
14.5	41.4047	268.042	0.0826901	-0.750509
14.6667	39.9459	269.533	0.163472	-0.741617
14.8333	41.3803	279.804	0.0349678	-0.699053
15	40.2642	284.712	0.106144	-0.644042
15.1667	38.9903	298.192	-0.0499584	-0.629757
15.3333	39.7511	302.892	0.0992706	-0.604565
15.5	40.0888	309.134	0.0560667	-0.554198
15.6667	39.6285	315.245	-0.0990817	-0.555712
15.8333	39.8705	328.615	0.0251286	-0.4947
16	39.3324	335.058	-0.0969578	-0.472072
16.1667	38.9951	344.392	-0.234204	-0.388507
16.3333	39.0564	350.543	-0.175406	-0.367625
16.5	39.2691	360.565	-0.157532	-0.335882
16.6667	38.6843	366.938	-0.216568	-0.305191
16.8333	37.4496	372.855	-0.208131	-0.223045
17	39.5442	391.117	-0.274779	-0.190262
17.1667	38.8793	390.298	-0.322188	-0.137081
17.3333	39.6752	403.037	-0.331405	-0.106615
17.5	38.7485	409.467	-0.326204	-0.0488219
17.6667	37.5016	415.723	-0.397597	-0.0170203
17.8333	39.367	422.79	-0.531329	0.0114422
18	38.8688	432.29	-0.346097	0.127152
18.1667	38.4	443.911	-0.425398	0.107719
18.3333	38.4831	447.317	-0.36491	0.184066
18.5	37.6068	451.192	-0.469414	0.215691
18.6667	38.6294	460.095	-0.604581	0.245983
18.8333	37.7693	466.881	-0.442157	0.281896
19	38.0632	472.564	-0.505891	0.334865
19.1667	37.9641	478.622	-0.566883	0.402662
19.3333	36.804	490.019	-0.57522	0.412441
19.5	39.9504	496.074	-0.67529	0.425448
19.6667	38.72	503.351	-0.594097	0.473767
19.8333	38.6512	509.046	-0.692776	0.507079
20	38.1255	514.123	-0.681373	0.532539
20.1667	40.8048	516.212	-0.707579	0.560546
20.3333	38.7057	523.176	-0.835103	0.625971
20.5	39.4617	529.399	-0.551886	0.653761
20.6667	38.169	536.539	-0.686295	0.69004
20.8333	38.4012	541.764	-0.70999	0.715126
21	39.8777	545.609	-0.77734	0.735795
21.1667	40.943	549.951	-0.539207	0.735443
21.3333	42.1635	551.963	-0.756739	0.769184
21.5	41.071	555.728	-0.702172	0.797647
21.6667	41.7009	555.664	-0.842975	0.832446
21.8333	41.305	558.304	-0.838513	0.853756
22	41.2169	561.895	-0.715554	0.865339
22.1667	42.5421	569.653	-0.631879	0.880329
22.3333	42.9915	566.533	-0.533504	0.878966
22.5	43.4614	578.53	-0.65564	0.889791
22.6667	41.63	578.389	-0.613714	0.873815
22.8333	44.2384	579.408	-0.669627	0.876667
23	45.8291	585.389	-0.696289	0.886094
23.1667	45.9488	584.693	-0.588336	0.924519
23.3333	45.0055	584.51	-0.563925	0.887019
23.5	45.5928	591.817	-0.537632	0.954844
23.6667	44.3037	590.12	-0.730769	0.938
23.8333	46.1665	590.978	-0.500779	0.929191
24	46.6399	595.128	-0.367848	0.954874
24.1667	47.0841	592.585	-0.375101	0.933919
24.3333	49.6047	596.962	-0.48372	0.916497
24.5	48.835	593.848	-0.446538	0.951108
24.6667	49.9222	594.426	-0.588187	0.923063
24.8333	51.4837	597.899	-0.429656	0.912735
25	50.0274	594.691	-0.403556	0.92522
25.1667	50.2564	589.945	-0.380312	0.891186
25.3333	50.8714	591.627	-0.159445	0.905135
25.5	52.6513	591.597	-0.251927	0.867067
25.6667	52.8606	598.248	-0.16769	0.854569
25.8333	53.3193	587.039	-0.0383798	0.862089
26	54.5955	593.327	-0.196386	0.823265
26.1667	54.0287	584.002	-0.194033	0.773764
26.3333	56.8845	581.096	-0.155001	0.768741
26.5	55.7743	582.067	-0.00515316	0.751818
26.6667	56.1063	584.153	-0.00484933	0.781071
26.8333	58.9856	577.556	0.019139	0.686733
27	58.028	576.483	0.120895	0.713366
27.1667	57.5981	575.575	0.0471616	0.632017
27.3333	60.0631	572.748	0.299224	0.595012
27.5	57.9472	572.705	0.173652	0.584752
27.6667	59.0509	564.736	0.185343	0.58214
27.8333	58.9788	570.135	0.439615	0.519525
28	61.8563	561.87	0.328408	0.495012
28.1667	62.152	557.276	0.267397	0.471592
28.3333	61.9997	553.249	0.482211	0.434886
28.5	61.5385	548.573	0.2604	0.417339
28.6667	63.2096	551.096	0.345429	0.345084
28.8333	61.7341	541.255	0.318315	0.364965
29	65.6543	542.169	0.57256	0.290589
29.1667	63.149	539.499	0.580523	0.24148
29.3333	65.015	540.009	0.545684	0.196235
29.5	65.0194	537.798	0.481281	0.146471
29.6667	65.2083	531.763	0.620527	0.146252
29.8333	65.3853	532.152	0.459044	0.0608092
30	65.3489	527.529	0.813327	0.0493952
30.1667	65.6631	522.789	0.552941	0.0132402
30.3333	64.8246	515.439	0.710446	-0.00107501
30.5	68.0051	517.344	0.68993	-0.0341856
30.6667	67.613	510.839	0.687008	-0.0936812
30.8333	67.0615	513.562	0.682905	-0.109011
31	66.5081	504.148	0.658366	-0.158905
31.1667	68.2866	503.685	0.667289	-0.209665
31.3333	68.3185	498.219	0.566029	-0.278454
31.5	67.7805	504.731	0.848717	-0.283605
31.6667	69.4438	497.083	0.789944	-0.346709
31.8333	69.0133	500.627	0.715918	-0.346364
32	69.6455	497.63	0.641688	-0.429629
32.1667	71.4779	492.294	0.790092	-0.451355
32.3333	69.2704	488.823	0.77166	-0.507591
32.5	70.7606	489.521	0.698786	-0.481444
32.6667	70.4168	489.967	0.835989	-0.552851
32.8333	70.8235	486.444	0.773293	-0.54728
33	69.6236	489.801	0.811972	-0.586819
33.1667	71.3586	491.551	0.965108	-0.642546
33.3333	70.7734	491.816	0.732529	-0.685512
33.5	72.6013	489.246	0.852595	-0.699843
33.6667	70.5789	490.226	0.797743	-0.715986
33.8333	71.1426	486.766	0.814366	-0.759557
34	71.1487	484.69	0.677963	-0.755797
34.1667	70.1714	484.719	0.820919	-0.763186
34.3333	70.9046	484.517	0.742994	-0.780889
34.5	70.0645	487.584	0.894511	-0.818224
34.6667	74.4704	485.835	0.679931	-0.83116
34.8333	72.5738	482.591	0.711142	-0.874811
35	70.8525	490.115	0.689326	-0.908983
35.1667	71.5428	492.539	0.574151	-0.928629
35.3333	72.7747	496.829	0.621274	-0.949898
35.5	71.8569	500.483	0.519135	-0.948616
35.6667	70.6486	501.65	0.91415	-0.980653
35.8333	71.5398	500.684	0.711787	-1.023
36	73.7864	504.13	0.526158	-0.99094
36.1667	71.5986	511.084	0.56884	-0.99415
36.3333	71.6944	511.471	0.66264	-0.984537
36.5	70.8622	515.959	0.553087	-0.979373
36.6667	72.5835	518.945	0.41614	-0.991432
36.8333	73.1591	520.299	0.477523	-1.01826
37	72.0723	527.16	0.666701	-1.01469
37.1667	71.335	537.25	0.437329	-0.986952
37.3333	71.1189	538.131	0.423431	-1.00458
37.5	70.8977	546.46	0.322039	-0.993963
37.6667	72.1779	551.276	0.461182	-0.993766
37.8333	70.2773	547.7	0.492269	-1.00488
38	73.8163	563.656	0.36686	-0.977999
38.1667	70.9029	565.948	0.274385	-0.928841
38.3333	71.2084	575.678	0.230927	-0.943231
38.5	69.4236	579.083	0.186972	-0.906343
38.6667	70.5599	587.983	0.283945	-0.893728
38.8333	71.5367	594.11	0.0823094	-0.938967
39	72.6623	604.232	0.390915	-0.849627
39.1667	70.8559	606.173	0.0943884	-0.854442
39.3333	71.9299	612.162	0.0996337	-0.808139
39.5	69.9606	628.081	-0.0908818	-0.805421
39.6667	69.8277	629.339	-0.00794148	-0.764979
39.8333	68.2569	637.587	0.0599223	-0.743672
40	69.2494	649.998	0.141548	-0.694979
40.1667	69.7112	659.858	-0.0508581	-0.702558
40.3333	71.3041	672.034	0.0257805	-0.682383
40.5	69.3683	681.65	-0.181682	-0.59409
40.6667	69.9326	686.446	-0.217739	-0.606516
40.8333	69.4462	698.741	-0.387832	-0.571013
41	70.4834	704.602	-0.319052	-0.507006
41.1667	69.697	712.115	-0.299825	-0.460564
41.3333	67.6521	723.612	-0.175461	-0.398295
41.5	69.5057	724.744	-0.379419	-0.353639
41.6667	68.5447	729.677	-0.350885	-0.342081
41.8333	68.4837	738.747	-0.420042	-0.279154
42	68.1347	745.146	-0.347771	-0.260378
42.1667	69.3599	760.787	-0.444832	-0.230316
42.3333	70.6841	766.021	-0.658539	-0.17299
42.5	68.6307	776.776	-0.510833	-0.186724
42.6667	69.2069	780.129	-0.624029	-0.174442
42.8333	67.0522	789.015	-0.653873	-0.133846
43	68.1992	802.655	-0.7104	-0.111578
43.1667	69.5421	811.046	-0.621407	-0.0260272
43.3333	69.6985	819.261	-0.523449	-0.0117911
43.5	69.8703	836.393	-0.737574	0.0402406
43.6667	69.1928	843.231	-0.708851	0.0415517
43.8333	69.7396	850.292	-0.932125	0.0807436
44	69.1473	860.084	-0.850864	0.152483
44.1667	70.2675	864.377	-0.751729	0.188256
44.3333	69.7504	871.282	-0.762037	0.222813
44.5	70.1353	878.323	-0.770996	0.318446
44.6667	70.1123	893.48	-0.858137	0.343558
44.8333	70.1762	899.653	-0.832725	0.370194
45	71.8654	912.519	-0.912067	0.415539
45.1667	72.646	908.796	-0.834171	0.423205
45.3333	72.0695	925.36	-0.906686	0.44877
45.5	72.3757	931.294	-0.89648	0.47527
45.6667	71.6271	930.752	-0.923755	0.557407
45.8333	72.5389	945.47	-0.943122	0.577976
46	73.8693	956.524	-0.81375	0.644443
46.1667	74.4428	960.532	-0.767745	0.597173
46.3333	74.6445	957.349	-0.845982	0.689036
46.5	73.612	964.656	-0.843538	0.708015
46.6667	74.6821	974.104	-0.937533	0.682573
46.8333	74.04	987.696	-0.879919	0.761856
47	75.3847	983.323	-0.784257	0.81603
47.1667	76.8412	988.031	-0.757812	0.821863
47.3333	75.4831	990.034	-0.765368	0.778327
47.5	77.7301	1004.93	-0.88543	0.80684
47.6667	76.8655	998.878	-0.814012	0.850091
47.8333	78.817	1008.38	-0.898561	0.92186
48	78.8181	1001.76	-0.802408	0.870185
48.1667	78.0647	1008.09	-0.696281	0.880942
48.3333	80.9666	1017.02	-0.846144	0.873119
48.5	80.6414	1014.94	-0.668548	0.95402
48.6667	82.3418	1020.57	-0.773668	0.890789
48.8333	80.8046	1021.94	-0.623241	0.934624
49	83.397	1016.27	-0.64994	0.867481
49.1667	81.2727	1029.1	-0.745114	0.889527
49.3333	81.3295	1037.24	-0.509003	0.929527
49.5	85.0674	1046.08	-0.565534	0.893682
49.6667	86.4541	1037.25	-0.43866	0.911003
49.8333	85.6768	1039.03	-0.605067	0.898975
50	86.7282	1043.21	-0.397721	0.838385
50.1667	88.8387	1044.68	-0.6173	0.905485
50.3333	88.8345	1034.83	-0.639566	0.940274
50.5	87.7807	1043.75	-0.32913	0.979954
50.6667	87.4544	1045.19	-0.231467	0.897336
50.8333	89.8204	1040.64	-0.329445	0.888042
51	91.4684	1048.96	-0.262291	0.895368
51.1667	92.3877	1042.3	-0.0996461	0.883974
51.3333	93.58	1045.96	-0.12804	0.794279
51.5	93.177	1045.39	-0.251197	0.834365
51.6667	90.9772	1045.71	-0.308741	0.822787
51.8333	93.6937	1046.52	-0.12356	0.769835
52	94.4372	1041.36	-0.00328904	0.805904
52.1667	94.9585	1042.78	0.051166	0.738431
52.3333	92.6302	1041.22	0.130113	0.742359
52.5	96.7524	1043.98	0.0652435	0.71707
52.6667	97.0176	1049.38	-0.161479	0.697973
52.8333	95.8882	1040.57	0.0544609	0.682302
53	95.8158	1047.42	0.0926303	0.625348
53.1667	97.2686	1035.1	0.110712	0.613964
53.3333	99.3962	1036.64	-0.127678	0.581983
53.5	100.399	1028.78	0.214215	0.579952
53.6667	101.471	1040.62	0.209009	0.596253
53.8333	102.811	1036.07	0.0783275	0.51413
54	102.608	1031.27	0.0426515	0.540562
54.1667	101.311	1026.91	0.144019	0.43412
54.3333	102.665	1023.22	0.305932	0.423797
54.5	103.724	1020.86	0.366649	0.348281
54.6667	105.095	1022.28	0.433498	0.409509
54.8333	104.472	1024.02	0.524342	0.357007
55	105.173	1025.83	0.476488	0.302773
55.1667	106.863	1014.19	0.330315	0.251598
55.3333	106.722	1014.8	0.422201	0.205083
55.5	109.118	1010.65	0.487513	0.167823
55.6667	109.182	1015.54	0.580768	0.156879
55.8333	110.035	1006.05	0.494901	0.148196
56	109.774	1006.37	0.527861	0.140038
56.1667	112.813	1007.19	0.649555	0.0381854
56.3333	107.326	1003.37	0.606789	0.0216871
56.5	111.166	1004.24	0.791739	-0.0279891
56.6667	110.273	993.763	0.767261	-0.014578
56.8333	110.826	997.681	0.813563	-0.101528
57	113.075	994.373	0.759794	-0.119984
57.1667	110.444	996.341	1.00225	-0.134922
57.3333	111.018	988.173	0.478996	-0.182289
57.5	114.579	990.694	0.792897	-0.196841
57.6667	112.661	987.64	0.681991	-0.290833
57.8333	113.142	979.065	0.700765	-0.284019
58	114.44	990.564	0.871525	-0.327821
58.1667	113.828	976.665	0.604745	-0.334615
58.3333	114.996	979.963	0.625237	-0.412537
58.5	116.117	977.92	0.913247	-0.41542
58.6667	116.547	983.765	0.710356	-0.457455
58.8333	115.387	984.788	0.722314	-0.538341
59	114.242	975.368	0.807349	-0.477976
59.1667	116.837	978.747	0.721353	-0.596404
59.3333	115.672	973.754	0.794612	-0.593719
59.5	115.856	986.287	0.863583	-0.628665
59.6667	116.769	974.944	0.870673	-0.607926
59.8333	117.355	979.214	0.735532	-0.621179
60	116.232	976.264	0.601737	-0.708241
60.1667	118.54	975.002	0.802244	-0.704825
60.3333	115.642	981.352	0.666601	-0.760641
60.5	119.368	982.772	0.651496	-0.692294
60.6667	118.643	979.302	0.701474	-0.793128
60.8333	120.604	978.89	0.72218	-0.783254
61	118.084	988.544	0.590204	-0.824603
61.1667	118.069	983.829	0.764593	-0.853971
61.3333	117.353	989.917	0.474083	-0.829176
61.5	118.716	995.461	0.77493	-0.839398
61.6667	116.941	998.13	0.678366	-0.884439
61.8333	116.796	1000.48	0.821499	-0.907692
62	118.123	1000.4	0.564687	-0.859072
62.1667	117.002	1009.71	0.531402	-0.912988
62.3333	116.382	1010.98	0.435539	-0.889666
62.5	118.9	1017.26	0.525116	-0.870146
62.6667	116.566	1009.38	0.334723	-0.871137
62.8333	115.671	1024.76	0.289705	-0.874364
63	118.184	1027.51	0.375932	-0.894981
63.1667	117.329	1022.31	0.243793	-0.848138
63.3333	118.329	1038.12	0.156305	-0.858956
63.5	119.175	1030.9	0.348599	-0.833691
63.6667	119.899	1036.79	0.108202	-0.9103
63.8333	119.823	1051.7	-0.00391072	-0.819255
64	117.379	1060.8	0.187796	-0.819112
64.1667	118.482	1062.05	0.0791718	-0.876309
64.3333	117.91	1063.76	0.135895	-0.78169
64.5	119.528	1075.86	0.178847	-0.853396
64.6667	119.497	1069.45	0.210883	-0.830238
64.8333	118.933	1075.46	0.171559	-0.741503
65	117.342	1086.88	-0.0789198	-0.694655
65.1667	119.729	1093.35	-0.0132087	-0.704605
65.3333	120.089	1104.47	-0.0968723	-0.71118
65.5	121.535	1106.8	0.0146842	-0.642331
65.6667	119.745	1116.3	-0.0208199	-0.707714
65.8333	119.544	1128.48	-0.10389	-0.682916
66	120.65	1128.29	-0.278586	-0.618724
66.1667	119.301	1143.72	-0.0985849	-0.590395
66.3333	121.381	1140.94	-0.0993736	-0.528141
66.5	118.89	1138.43	-0.00333423	-0.529752
66.6667	121.059	1148.38	-0.195963	-0.479067
66.8333	118.902	1165.1	-0.246908	-0.408715
67	122.715	1176.31	-0.181291	-0.428459
67.1667	121.899	1176.04	-0.334743	-0.334118
67.3333	119.209	1188.88	-0.182271	-0.372639
67.5	122.127	1194.22	-0.437746	-0.409182
67.6667	120.818	1192.87	-0.277369	-0.35453
67.8333	121.628	1200.75	-0.503171	-0.250138
68	120.682	1214.79	-0.196039	-0.1859
68.1667	119.632	1229.07	-0.302208	-0.205716
68.3333	119.491	1223.04	-0.575814	-0.129227
68.5	122.644	1241.34	-0.348587	-0.107658
68.6667	121.325	1245.97	-0.49897	-0.135196
68.8333	122.085	1248.5	-0.460081	-0.0947507
69	121.725	1256.72	-0.578155	-0.00875857
69.1667	122.315	1263.35	-0.705602	0.0792396
69.3333	123.296	1282.19	-0.751854	0.0175047
69.5	122.436	1274.41	-0.503555	0.135563
69.6667	123.482	1281.96	-0.655217	0.152786
69.8333	124.753	1294.32	-0.620955	0.154567
70	120.485	1302.56	-0.686942	0.198616
70.1667	122.083	1305.3	-0.667943	0.231034
70.3333	122.199	1311.37	-0.613949	0.354318
70.5	123.623	1316.81	-0.724846	0.27995
70.6667	126.057	1325.36	-0.665065	0.319648
70.8333	123.873	1326.73	-0.585111	0.395368
71	125.633	1337.94	-1.00167	0.440593
71.1667	127.602	1353.17	-0.892116	0.444913
71.3333	126.833	1345.72	-0.91543	0.474232
71.5	126.325	1351.1	-0.821524	0.498986
71.6667	126.504	1355.64	-0.637172	0.547196
71.8333	128.828	1351.44	-0.866604	0.541713
72	129.398	1368.05	-0.74271	0.610246
72.1667	128.112	1378.76	-0.600143	0.709275
72.3333	126.994	1372.27	-0.70284	0.637786
72.5	129.419	1378.86	-0.782165	0.662974
72.6667	129.162	1382.94	-0.799978	0.681967
72.8333	131.342	1388.91	-0.625739	0.635014
73	132.956	1393.11	-0.608585	0.745567
73.1667	131.131	1392.2	-0.757622	0.811765
73.3333	133.675	1393.32	-0.891622	0.747682
73.5	131.337	1401.13	-0.708433	0.78292
73.6667	133.564	1408.16	-0.765376	0.799239
73.8333	134.274	1409.14	-0.604156	0.830088
74	136.143	1405.07	-0.493621	0.847604
74.1667	135.962	1402.36	-0.690979	0.82622
74.3333	135.405	1407.04	-0.497382	0.820396
74.5	137.202	1418.26	-0.741041	0.865885
74.6667	134.225	1411.69	-0.575733	0.905602
74.8333	138.2	1411.43	-0.546319	0.899053
75	138.606	1425.15	-0.41293	0.853741
75.1667	141.199	1420.25	-0.463381	0.818867
75.3333	139.957	1431.54	-0.547617	0.840972
75.5	143.396	1426.77	-0.420549	0.913723
75.6667	143.222	1423.53	-0.722188	0.84921
75.8333	142.647	1419.22	-0.399395	0.833464
76	143.267	1416.75	-0.397163	0.926155
76.1667	144.275	1413.64	-0.198292	0.874624
76.3333	144.66	1424.49	-0.344206	0.948913
76.5	144.813	1425.7	-0.0690638	0.898341
76.6667	144.538	1414.34	-0.118905	0.859571
76.8333	147.924	1411.33	-0.204874	0.812357
77	145.197	1427.78	-0.183276	0.779507
77.1667	147.815	1423.19	-0.126706	0.741681
77.3333	150.133	1427.98	-0.126234	0.813135
77.5	150.894	1420.27	-0.146668	0.809297
77.6667	153.023	1418.29	-0.205697	0.706899
77.8333	153.139	1411.33	0.0654411	0.669949
78	151.301	1406.61	-0.214761	0.785978
78.1667	151.617	1397.98	-0.0127583	0.736746
78.3333	153.574	1399.06	0.162288	0.761392
78.5	153.338	1401.55	0.196851	0.687595
78.6667	152.76	1406.76	0.355001	0.658971
78.8333	152.072	1403.75	0.331382	0.591044
79	153.639	1394.42	0.131178	0.540788
79.1667	156.102	1400.95	0.125585	0.459567
79.3333	154.477	1390.33	0.268374	0.455222
79.5	160.808	1389.58	0.212914	0.462148
79.6667	158.029	1387.1	0.126499	0.490786
79.8333	161.124	1386.97	0.0300996	0.454222
80	156.564	1384.6	0.13776	0.367359
80.1667	157.892	1374.05	0.3266	0.406786
80.3333	158.416	1370.58	0.145372	0.309563
80.5	160.835	1376.91	0.684662	0.291046
80.6667	161.599	1375.7	0.398916	0.258741
80.8333	164.011	1362.95	0.645313	0.245265
81	166.974	1379.9	0.198038	0.213891
81.1667	160.832	1385.46	0.284344	0.11688
81.3333	164.014	1364.3	0.297802	0.0766136
81.5	164.116	1358.99	0.483141	0.115181
81.6667	164.835	1360.99	0.518447	0.093195
81.8333	163.085	1360.86	0.703302	-0.02183
82	167.421	1368.01	0.938246	0.10278
82.1667	165.95	1359.37	0.346889	0.135697
82.3333	167.531	1352.17	0.601765	-0.0475283
82.5	168.498	1349.88	0.577094	-0.102653
82.6667	168.041	1343.57	0.608461	-0.0985041
82.8333	167.178	1348.25	0.415592	-0.111567
83	170.132	1345.46	0.775567	-0.0653422
83.1667	170.729	1341.31	0.608041	-0.147557
83.3333	169.884	1335.46	0.717833	-0.218151
83.5	168.766	1339.94	0.771868	-0.248735
83.6667	171.685	1348.01	0.696482	-0.312191
83.8333	173.465	1343.94	0.584172	-0.285725
84	172.381	1340.59	0.818945	-0.320358
84.1667	170.443	1338.04	0.839434	-0.366167
84.3333	173.958	1330.96	0.728776	-0.425987
84.5	173.388	1322.83	0.593263	-0.400837
84.6667	171.39	1324.71	0.825045	-0.345942
84.8333	176	1321.45	0.953254	-0.391021
85	175.257	1327.38	0.820852	-0.430181
85.1667	173.647	1327.79	0.610694	-0.462743
85.3333	173.596	1328.18	0.896908	-0.532858
85.5	174.76	1325.17	0.811396	-0.611789
85.6667	175.222	1323.98	0.595785	-0.60767
85.8333	173.894	1323.08	0.982083	-0.646219
86	173.46	1325.92	0.880784	-0.608215
86.1667	175.734	1328.46	0.700424	-0.616127
86.3333	177.95	1322.84	0.66241	-0.624211
86.5	176.893	1316.85	0.735228	-0.66069
86.6667	176.037	1327.79	0.744115	-0.68195
86.8333	177.269	1323.11	0.589818	-0.700756
87	177.2	1317.89	0.516951	-0.688087
87.1667	175.994	1325.81	0.692195	-0.677948
87.3333	175.776	1328.81	0.862534	-0.736548
87.5	173.797	1322.89	0.732435	-0.7984
87.6667	178.931	1326.77	0.621032	-0.717024
87.8333	178.018	1324.52	0.701863	-0.767784
88	177.436	1330.58	0.662639	-0.823232
88.1667	178.664	1325.37	0.518094	-0.766924
88.3333	178.366	1325.98	0.46471	-0.752432
88.5	177.393	1328.56	0.247046	-0.814063
88.6667	178.08	1337.69	0.692218	-0.792192
88.8333	179.129	1331.67	0.574068	-0.822763
89	177.018	1333.83	0.486279	-0.781866
89.1667	177.974	1335.18	0.568215	-0.838119
89.3333	177.441	1336.77	0.506622	-0.844192
89.5	180.378	1347.58	0.380912	-0.833092
89.6667	180.103	1346.19	0.411859	-0.764847
89.8333	181.169	1347.16	0.477246	-0.828256
90	176.22	1345.45	0.242323	-0.820358
90.1667	176.533	1352.83	0.298666	-0.819404
90.3333	180.377	1351.3	0.213034	-0.816221
90.5	179.481	1351.51	0.458886	-0.731709
90.6667	178.643	1358.92	0.397844	-0.754372
90.8333	180.481	1376.93	0.465183	-0.756144
91	177.442	1371.72	-0.0450831	-0.781577
91.1667	179.534	1375.28	-0.0506488	-0.726199
91.3333	181.385	1386.71	0.283699	-0.74984
91.5	180.689	1375.97	0.161919	-0.75793
91.6667	177.803	1375.42	0.0454706	-0.701489
91.8333	181.476	1386.96	0.187104	-0.549582
92	182.905	1393.01	-0.142149	-0.605652
92.1667	179.265	1384.75	0.0240429	-0.582829
92.3333	181.08	1395.05	0.167063	-0.488729
92.5	180.286	1408.59	0.0638415	-0.594715
92.6667	176.912	1418.13	-0.251272	-0.608629
92.8333	177.578	1405.44	0.0679477	-0.512633
93	176.976	1407.71	0.170098	-0.466108
93.1667	178.3	1429.29	-0.218009	-0.549813
93.3333	182.713	1420.84	-0.0785879	-0.464089
93.5	180.753	1422.69	-0.191416	-0.348243
93.6667	182.544	1431.7	-0.55337	-0.268535
93.8333	182.371	1431.78	-0.524909	-0.392742
94	181.03	1442.31	-0.61879	-0.379527
94.1667	182.048	1443.18	-0.52686	-0.188011
94.3333	179.028	1460.16	-0.137597	-0.273206
94.5	181.434	1470.34	-0.362226	-0.26323
94.6667	182.021	1462.06	-0.225923	-0.186708
94.8333	181.319	1471.29	-0.278471	-0.192751
95	178.452	1483.2	-0.44287	-0.101478
95.1667	181.923	1475.35	-0.381023	-0.0998022
95.3333	181.562	1469.97	-0.705319	0.0523344
95.5	181.744	1466.34	-0.510815	0.141498
95.6667	181.867	1476.63	-0.490244	0.0582622
95.8333	184.438	1485.98	-0.592338	0.139022
96	183.393	1493.88	-0.899568	0.245279
96.1667	180.541	1484.52	-0.605177	0.166222
96.3333	183.967	1503.03	-0.674252	0.110316
96.5	184.998	1497.35	-0.691818	0.0708737
96.6667	186.201	1504.42	-0.714868	0.162786
96.8333	186.98	1499.4	-0.507912	0.246162
97	187.145	1520.57	-0.640745	0.31614
97.1667	184.101	1517.01	-0.941849	0.222984
97.3333	186.012	1507.93	-0.656158	0.393886
97.5	185.543	1509.36	-0.594655	0.335762
97.6667	191.156	1503.14	-0.517554	0.398723
97.8333	187.716	1514.54	-0.48012	0.346999
98	187.025	1520.63	-0.499561	0.54448
98.1667	189.301	1522.47	-0.814021	0.506929
98.3333	187.998	1533.25	-0.672371	0.416823
98.5	187.372	1551.3	-0.74915	0.426936
98.6667	187.392	1540.24	-0.271271	0.364167
98.8333	190.2	1535.4	-0.618788	0.469872
99	191.717	1550.74	-0.715231	0.525132
99.1667	188.642	1550.06	-0.543322	0.53994
99.3333	190.039	1549.99	-0.694524	0.640584
99.5	193.05	1543.43	-0.784069	0.811378
99.6667	192.324	1547.43	-0.815335	0.703157
99.8333	194.123	1550.01	-0.598234	0.654626
100	195.522	1539.46	-0.49724	0.80027
100.167	194.634	1548.75	-0.802897	0.792058
100.333	193.805	1526.39	-0.712575	0.78984
100.5	193.866	1544.16	-0.481369	0.725142
100.667	199.876	1546.12	-0.578595	0.762424
100.833	197.47	1553.36	-0.455293	0.786181
101	198.86	1552.05	-0.367705	0.683133
101.167	194.931	1540.63	-0.478481	0.772081
101.333	198.27	1539.98	-0.583396	0.554755
101.5	199.744	1549.15	-0.611267	0.726214
101.667	204.155	1555.18	-0.131064	0.744712
101.833	198.484	1563.7	-0.370475	0.81462
102	201.578	1546.11	-0.28656	0.801726
102.167	200.694	1551.06	-0.652036	0.690718
102.333	202.51	1524.53	-0.404131	0.684441
102.5	202.325	1522.91	-0.314366	0.773831
102.667	200.807	1533.63	0.0191701	0.832899
102.833	201.479	1528.18	-0.486385	0.916415
103	201.026	1535.97	-0.263904	0.745566
103.167	205.313	1547.37	-0.370533	0.794364
103.333	207.608	1541.93	-0.255284	0.536663
103.5	205.586	1530.09	-0.304256	0.521737
103.667	207.116	1541.84	-0.461099	0.627159
103.833	209.372	1530.6	-0.439702	0.575262
104	211.011	1529.59	-0.509101	0.65247
104.167	208.168	1520.94	-0.198328	0.764983
104.333	207.881	1525.94	-0.0492587	0.713591
104.5	210.291	1505.17	-0.244337	0.6001
104.667	209.428	1516.5	-0.15707	0.716375
104.833	212.575	1507.5	-0.0135778	0.608951
105	213.904	1507.36	0.0801843	0.601242
105.167	212.034	1518.07	-0.17647	0.519464
105.333	212.304	1503.16	-0.232538	0.570471
105.5	213.32	1502.32	-0.0798401	0.371605
105.667	212.801	1500.13	-0.180389	0.484356
105.833	218.021	1509.91	0.0269291	0.400195
106	220.695	1508.67	0.0936783	0.402098
106.167	216.301	1500.05	-0.083075	0.50914
106.333	218.181	1487.56	-0.096677	0.368543
106.5	221.85	1487.74	-0.0541625	0.364242
106.667	219.354	1483.87	-0.127079	0.347096
106.833	217.792	1482.27	0.228324	0.445626
107	219.969	1473.16	0.391495	0.437964
107.167	222.148	1479.41	0.0309634	0.359402
107.333	221.804	1466.65	0.13493	0.243883
107.5	224.313	1476.79	0.368815	0.250581
107.667	224.423	1471.83	0.151186	0.218523
107.833	223.077	1473.07	0.00315368	0.208494
108	221.119	1469.82	0.126391	0.126586
108.167	227.106	1445.27	0.248557	0.19228
108.333	225.43	1451.77	0.188917	0.0758935
108.5	226.558	1454.35	0.333009	0.179128
108.667	228.276	1460.96	0.305509	0.137914
108.833	228.916	1451.88	0.175306	0.156211
109	229.685	1437.65	0.00311753	0.131768
109.167	228.63	1432.85	0.388529	-0.095741
109.333	228.675	1445.56	0.236361	-0.0266091
109.5	227.457	1446.11	0.27999	0.00523412
109.667	228.35	1443.6	0.36389	0.0755618
109.833	230.262	1421.71	0.372809	-0.00329122
110	231.586	1431.52	0.390382	-0.130774
110.167	230.931	1411.89	0.283343	-0.168324
110.333	233.74	1403.76	0.251808	-0.0395362
110.5	233.005	1402.52	0.135086	-0.026056
110.667	233.727	1414.12	0.161343	-0.0414063
110.833	233.721	1408.71	0.255564	-0.239906
111	233.803	1410.14	0.309655	-0.138252
111.167	233.476	1419.23	0.23172	-0.314622
111.333	233.637	1415.94	0.383518	-0.382001
111.5	236.924	1395.18	0.300489	-0.384147
111.667	233.784	1414.62	0.313653	-0.265222
111.833	233.289	1408.72	0.279071	-0.306375
112	234.384	1402.02	0.250426	-0.283042
112.167	231.571	1400.82	0.195448	-0.187663
112.333	236.146	1392.15	0.172332	-0.208444
112.5	235.464	1393.13	0.350163	-0.392818
112.667	236.358	1394.86	0.115259	-0.200207
112.833	240.788	1399.33	0.050744	-0.244931
113	236.235	1398.58	0.0875924	-0.297011
113.167	241.191	1391.99	-0.122934	-0.297503
113.333	234.433	1406.33	0.133272	-0.367688
113.5	240.499	1384.55	0.0577434	-0.347503
113.667	239.821	1387	0.0811878	-0.320193
113.833	239.906	1371.93	0.324102	-0.266933
114	239.184	1378.14	0.00893367	-0.262318
114.167	238.785	1386.18	0.282196	-0.311946
114.333	244.712	1385.83	-0.16507	-0.16673
114.5	239.111	1388.09	0.174095	-0.357162
114.667	240.657	1376.81	0.100568	-0.322274
114.833	239.174	1370.66	0.0737978	-0.449668
115	241.931	1379.8	-0.00132866	-0.379721
115.167	242.189	1370.92	-0.0564645	-0.292906
115.333	241.508	1378.15	0.266156	-0.283642
115.5	243.817	1374.52	-0.0986233	-0.250218
115.667	244.471	1380.68	-0.037703	-0.341497
115.833	242.409	1384.45	-0.155637	-0.385263
116	244.15	1375.06	-0.0240598	-0.288286
116.167	248.153	1370.63	-0.0394722	-0.356885
116.333	239.881	1373.88	-0.109343	-0.277473
116.5	243.762	1379.88	-0.0055896	-0.297646
116.667	243.807	1369.66	0.00190621	-0.228074
116.833	246.112	1380.71	-0.146574	-0.180412
117	245.804	1370.29	-0.0764289	-0.252982
117.167	243.791	1374.14	0.121963	-0.280061
117.333	245.947	1376.58	-0.377445	-0.236988
117.5	244.2	1368.75	-0.186317	-0.168872
117.667	250.119	1384.52	-0.212555	-0.248423
117.833	248.577	1397.82	-0.111876	-0.134365
118	245.861	1379.35	-0.157892	-0.215485
118.167	246.325	1383.46	-0.298426	-0.166879
118.333	249.46	1375.77	-0.206769	-0.131083
118.5	250.022	1379.88	-0.331366	-0.188351
118.667	248.244	1381.54	-0.0330851	-0.0317912
118.833	249.831	1377.28	-0.146116	0.10223
119	250.782	1389.2	-0.32249	-0.0511199
119.167	248.182	1402.18	-0.324403	-0.000208401
119.333	248.57	1391.55	-0.181276	-0.0558526
119.5	248.593	1390.91	-0.178278	-0.00492521
119.667	249.102	1381.73	-0.301442	0.0238837
119.833	253.019	1380.72	-0.242889	-0.000649372
120	254.929	1382.23	-0.218739	0.120577

## Sheet: Fig.2d
MDAMB468_BMAL1_1			MDAMB468_PER2_1
acf	lags		acf	lags
1	0		1	0
0.947232	1		0.995526	1
0.936678	2		0.99176	2
0.926151	3		0.98672	3
0.920121	4		0.980276	4
0.908234	5		0.97228	5
0.897352	6		0.962755	6
0.888211	7		0.951835	7
0.870676	8		0.938869	8
0.859261	9		0.924207	9
0.841736	10		0.908237	10
0.822955	11		0.890806	11
0.802329	12		0.871856	12
0.788549	13		0.851018	13
0.767447	14		0.829299	14
0.745678	15		0.805866	15
0.72449	16		0.780599	16
0.697961	17		0.754387	17
0.676878	18		0.726935	18
0.650939	19		0.698768	19
0.627913	20		0.669411	20
0.597424	21		0.638956	21
0.569563	22		0.607181	22
0.548049	23		0.574443	23
0.520521	24		0.540889	24
0.493319	25		0.506708	25
0.463708	26		0.471186	26
0.428805	27		0.435835	27
0.399252	28		0.399536	28
0.368601	29		0.362372	29
0.341617	30		0.324596	30
0.305206	31		0.286434	31
0.278074	32		0.247915	32
0.247716	33		0.209016	33
0.215807	34		0.170557	34
0.181491	35		0.131813	35
0.146095	36		0.0923278	36
0.116411	37		0.0530735	37
0.0811144	38		0.013464	38
0.0540961	39		-0.0251501	39
0.016312	40		-0.0641781	40
-0.00857268	41		-0.102888	41
-0.04108	42		-0.141081	42
-0.0730562	43		-0.179388	43
-0.10901	44		-0.216942	44
-0.137595	45		-0.254184	45
-0.170984	46		-0.29077	46
-0.201557	47		-0.326832	47
-0.227812	48		-0.362421	48
-0.256145	49		-0.396849	49
-0.281102	50		-0.430793	50
-0.310306	51		-0.463787	51
-0.336556	52		-0.496116	52
-0.366798	53		-0.527183	53
-0.392302	54		-0.557112	54
-0.418636	55		-0.586541	55
-0.444614	56		-0.614814	56
-0.466626	57		-0.641853	57
-0.4912	58		-0.667926	58
-0.514524	59		-0.692707	59
-0.534663	60		-0.716337	60
-0.557572	61		-0.73834	61
-0.57644	62		-0.759369	62
-0.598224	63		-0.778908	63
-0.615414	64		-0.796783	64
-0.630959	65		-0.8136	65
-0.645681	66		-0.829154	66
-0.659424	67		-0.842835	67
-0.676374	68		-0.855427	68
-0.691439	69		-0.866363	69
-0.701451	70		-0.876048	70
-0.707091	71		-0.884399	71
-0.718137	72		-0.890792	72
-0.726172	73		-0.895767	73
-0.732335	74		-0.899119	74
-0.735538	75		-0.900906	75
-0.742299	76		-0.901411	76
-0.743115	77		-0.900752	77
-0.748369	78		-0.898462	78
-0.751489	79		-0.894483	79
-0.748563	80		-0.889273	80
-0.744467	81		-0.882197	81
-0.740632	82		-0.874346	82
-0.738312	83		-0.864708	83
-0.732874	84		-0.85366	84
-0.730377	85		-0.841233	85
-0.723122	86		-0.827412	86
-0.711994	87		-0.812428	87
-0.703224	88		-0.796026	88
-0.697151	89		-0.778377	89
-0.677416	90		-0.759629	90
-0.664669	91		-0.739996	91
-0.654111	92		-0.719254	92
-0.639827	93		-0.696981	93
-0.623876	94		-0.673889	94
-0.604566	95		-0.649576	95
-0.585565	96		-0.624124	96
-0.568332	97		-0.59832	97
-0.552777	98		-0.571389	98
-0.53502	99		-0.543819	99
-0.50947	100		-0.515035	100
-0.487135	101		-0.485648	101
-0.469201	102		-0.455417	102
-0.445621	103		-0.424944	103
-0.422269	104		-0.393413	104
-0.398185	105		-0.361791	105
-0.37414	106		-0.330162	106
-0.347677	107		-0.297671	107
-0.324598	108		-0.264245	108
-0.302225	109		-0.231236	109
-0.272128	110		-0.197744	110
-0.249172	111		-0.16378	111
-0.226765	112		-0.129756	112
-0.202041	113		-0.0962391	113
-0.168516	114		-0.0622523	114
-0.14357	115		-0.028022	115
-0.117523	116		0.00638712	116
-0.097064	117		0.0399263	117
-0.0713242	118		0.0737312	118
-0.0455973	119		0.107096	119
-0.0170947	120		0.140034	120
0.00866943	121		0.172337	121
0.0322946	122		0.2044	122
0.0560795	123		0.236604	123
0.0820748	124		0.26812	124
0.108951	125		0.29897	125
0.132507	126		0.329178	126
0.156252	127		0.358679	127
0.176343	128		0.38752	128
0.203486	129		0.416004	129
0.226171	130		0.443215	130
0.251459	131		0.469925	131
0.271394	132		0.495972	132
0.295318	133		0.52052	133
0.31405	134		0.543919	134
0.330832	135		0.566624	135
0.349201	136		0.588405	136
0.368003	137		0.608953	137
0.384438	138		0.628421	138
0.402116	139		0.647496	139
0.417324	140		0.665028	140
0.430928	141		0.681139	141
0.446126	142		0.696033	142
0.460669	143		0.710254	143
0.478441	144		0.722797	144
0.485999	145		0.734138	145
0.497339	146		0.744357	146
0.507472	147		0.753425	147
0.516057	148		0.760859	148
0.526327	149		0.766966	149
0.532492	150		0.7722	150
0.542198	151		0.77604	151
0.547693	152		0.778517	152
0.552357	153		0.780029	153
0.555005	154		0.780308	154
0.560848	155		0.779024	155
0.560139	156		0.776326	156
0.565429	157		0.772333	157
0.563684	158		0.767368	158
0.565417	159		0.760938	159
0.561593	160		0.753338	160
0.553754	161		0.744653	161
0.55382	162		0.73479	162
0.549876	163		0.72343	163
0.546264	164		0.711283	164
0.541951	165		0.697905	165
0.536018	166		0.683667	166
0.529679	167		0.668322	167
0.522736	168		0.651768	168
0.510287	169		0.634375	169
0.500232	170		0.615766	170
0.48711	171		0.596384	171
0.477146	172		0.57624	172
0.465866	173		0.55509	173
0.449542	174		0.533316	174
0.437976	175		0.510512	175
0.422715	176		0.48702	176
0.41052	177		0.462948	177
0.393558	178		0.438252	178
0.377195	179		0.412853	179
0.360899	180		0.386781	180
0.344691	181		0.360442	181
0.32745	182		0.33338	182
0.309783	183		0.306419	183
0.29088	184		0.27857	184
0.272415	185		0.250475	185
0.252647	186		0.222163	186
0.235768	187		0.193571	187
0.211969	188		0.164765	188
0.190085	189		0.136205	189
0.170828	190		0.107324	190
0.153986	191		0.0781723	191
0.130885	192		0.0494384	192
0.11354	193		0.0208126	193
0.0918734	194		-0.00787768	194
0.0691617	195		-0.0365344	195
0.0523321	196		-0.0651304	196
0.0329753	197		-0.0933656	197
0.01497	198		-0.121041	198
-0.00949345	199		-0.148624	199
-0.0291588	200		-0.175875	200
-0.0495546	201		-0.202412	201
-0.0675249	202		-0.228499	202
-0.0904089	203		-0.254255	203
-0.109963	204		-0.279087	204
-0.129562	205		-0.303743	205
-0.148646	206		-0.327655	206
-0.164547	207		-0.35089	207
-0.182884	208		-0.373388	208
-0.200991	209		-0.395188	209
-0.218377	210		-0.416219	210
-0.231941	211		-0.436594	211
-0.250402	212		-0.456043	212
-0.269529	213		-0.474527	213
-0.284316	214		-0.492046	214
-0.298402	215		-0.509018	215
-0.310128	216		-0.524965	216
-0.322924	217		-0.539856	217
-0.336589	218		-0.553854	218
-0.352614	219		-0.566799	219
-0.362794	220		-0.578748	220
-0.372747	221		-0.589829	221
-0.382743	222		-0.600018	222
-0.392612	223		-0.608915	223
-0.400621	224		-0.616864	224
-0.407571	225		-0.623734	225
-0.41741	226		-0.629681	226
-0.422241	227		-0.634562	227
-0.427243	228		-0.638033	228
-0.433358	229		-0.640835	229
-0.435127	230		-0.642526	230
-0.439435	231		-0.643177	231
-0.441467	232		-0.642787	232
-0.44577	233		-0.641267	233
-0.443918	234		-0.638554	234
-0.446678	235		-0.634973	235
-0.44603	236		-0.630467	236
-0.443991	237		-0.62479	237
-0.445377	238		-0.618403	238
-0.43882	239		-0.610738	239
-0.437936	240		-0.602412	240
-0.429088	241		-0.592907	241
-0.428707	242		-0.582625	242
-0.42158	243		-0.571645	243
-0.418131	244		-0.559479	244
-0.410897	245		-0.546922	245
-0.406789	246		-0.533347	246
-0.39517	247		-0.518806	247
-0.386946	248		-0.503123	248
-0.377371	249		-0.487222	249
-0.368243	250		-0.470636	250
-0.359479	251		-0.452998	251
-0.349331	252		-0.435116	252
-0.336587	253		-0.416445	253
-0.327991	254		-0.397539	254
-0.316012	255		-0.377642	255
-0.307284	256		-0.3573	256
-0.293646	257		-0.336687	257
-0.281252	258		-0.315322	258
-0.268285	259		-0.293717	259
-0.255415	260		-0.271711	260
-0.242641	261		-0.249694	261
-0.22694	262		-0.227147	262
-0.21321	263		-0.204621	263
-0.198108	264		-0.181973	264
-0.18575	265		-0.158946	265
-0.169486	266		-0.135819	266
-0.155064	267		-0.112534	267
-0.142086	268		-0.0892242	268
-0.126607	269		-0.0658469	269
-0.111493	270		-0.0427372	270
-0.0966053	271		-0.0194901	271
-0.0826259	272		0.0035547	272
-0.0617877	273		0.0267019	273
-0.0458584	274		0.0494719	274
-0.0301551	275		0.0717889	275
-0.0166372	276		0.0938407	276
0.000895082	277		0.115558	277
0.0159142	278		0.137309	278
0.0291626	279		0.158843	279
0.0439489	280		0.179672	280
0.0603594	281		0.20015	281
0.0744519	282		0.220139	282
0.0897705	283		0.2401	283
0.104523	284		0.258828	284
0.116551	285		0.277432	285
0.131813	286		0.295289	286
0.145258	287		0.312764	287
0.162131	288		0.32951	288
0.173497	289		0.345514	289
0.184277	290		0.361136	290
0.197406	291		0.375782	291
0.208604	292		0.389777	292
0.221531	293		0.40337	293
0.232773	294		0.416104	294
0.24305	295		0.428223	295
0.252144	296		0.438763	296
0.261358	297		0.449128	297
0.271147	298		0.458555	298
0.282855	299		0.467042	299
0.288367	300		0.474982	300
0.302261	301		0.48178	301
0.30685	302		0.487995	302
0.316054	303		0.493264	303
0.319896	304		0.49755	304
0.324594	305		0.50115	305
0.329203	306		0.504052	306
0.334876	307		0.505816	307
0.340849	308		0.5068	308
0.345406	309		0.506974	309
0.346065	310		0.506422	310
0.348712	311		0.504802	311
0.351615	312		0.502612	312
0.352107	313		0.499573	313
0.355189	314		0.49571	314
0.352079	315		0.490695	315
0.353183	316		0.484955	316
0.351486	317		0.478605	317
0.351096	318		0.471699	318
0.345436	319		0.46404	319
0.339794	320		0.455527	320
0.338099	321		0.446347	321
0.334572	322		0.436552	322
0.329774	323		0.426055	323
0.323948	324		0.414828	324
0.319651	325		0.403007	325
0.315088	326		0.390591	326
0.309933	327		0.377755	327
0.301432	328		0.364387	328
0.294371	329		0.350495	329
0.286994	330		0.335978	330
0.279511	331		0.320872	331
0.272521	332		0.305532	332
0.26239	333		0.289912	333
0.254314	334		0.274045	334
0.244692	335		0.257646	335
0.236537	336		0.240946	336
0.230282	337		0.224129	337
0.22245	338		0.206872	338
0.209851	339		0.189207	339
0.198945	340		0.171486	340
0.187228	341		0.153948	341
0.178719	342		0.136056	342
0.167183	343		0.118053	343
0.159451	344		0.100069	344
0.149631	345		0.0820614	345
0.138081	346		0.064212	346
0.126952	347		0.0462114	347
0.115216	348		0.0286492	348
0.105817	349		0.0107383	349
0.09249	350		-0.00685074	350
0.0847146	351		-0.0245703	351
0.0726563	352		-0.0419325	352
0.0611325	353		-0.0592367	353
0.0508344	354		-0.0761301	354
0.039419	355		-0.092695	355
0.0256874	356		-0.108975	356
0.012624	357		-0.125207	357
0.00181748	358		-0.140922	358
-0.00836432	359		-0.156406	359
-0.0197179	360		-0.171271	360
-0.0324801	361		-0.185919	361
-0.0426918	362		-0.199979	362
-0.0548863	363		-0.213712	363
-0.0633959	364		-0.226883	364
-0.0738521	365		-0.239719	365
-0.0842098	366		-0.251951	366
-0.0936241	367		-0.263585	367
-0.100208	368		-0.27488	368
-0.111139	369		-0.285515	369
-0.121262	370		-0.29569	370
-0.130598	371		-0.305228	371
-0.142343	372		-0.314528	372
-0.150436	373		-0.322901	373
-0.157907	374		-0.330837	374
-0.165696	375		-0.337866	375
-0.175122	376		-0.344466	376
-0.180176	377		-0.350401	377
-0.187243	378		-0.355836	378
-0.197844	379		-0.360673	379
-0.203144	380		-0.364803	380
-0.209104	381		-0.368339	381
-0.215837	382		-0.37131	382
-0.220037	383		-0.37339	383
-0.22391	384		-0.375146	384
-0.229865	385		-0.376216	385
-0.235525	386		-0.376802	386
-0.241957	387		-0.376402	387
-0.244696	388		-0.375605	388
-0.24498	389		-0.374129	389
-0.250168	390		-0.372126	390
-0.250871	391		-0.369337	391
-0.25384	392		-0.366277	392
-0.255813	393		-0.362699	393
-0.256492	394		-0.358512	394
-0.258521	395		-0.353739	395
-0.256672	396		-0.348726	396
-0.257986	397		-0.342925	397
-0.257178	398		-0.336688	398
-0.253296	399		-0.329831	399
-0.255244	400		-0.322664	400
-0.252015	401		-0.315164	401
-0.249664	402		-0.307048	402
-0.24406	403		-0.298388	403
-0.24079	404		-0.289689	404
-0.23826	405		-0.280354	405
-0.23558	406		-0.270766	406
-0.229925	407		-0.26092	407
-0.225895	408		-0.250601	408
-0.220678	409		-0.24011	409
-0.216637	410		-0.229254	410
-0.210534	411		-0.218181	411
-0.206812	412		-0.207082	412
-0.202815	413		-0.195705	413
-0.196019	414		-0.183904	414
-0.193125	415		-0.171975	415
-0.185682	416		-0.16002	416
-0.178214	417		-0.147934	417
-0.173075	418		-0.135506	418
-0.166266	419		-0.123227	419
-0.160126	420		-0.110803	420
-0.154448	421		-0.098484	421
-0.149019	422		-0.0857819	422
-0.143197	423		-0.0733109	423
-0.137681	424		-0.0606004	424
-0.128253	425		-0.0482021	425
-0.12016	426		-0.0355995	426
-0.113397	427		-0.0234255	427
-0.104345	428		-0.0112173	428
-0.099133	429		0.00101422	429
-0.0893214	430		0.013016	430
-0.0844028	431		0.0249907	431
-0.0744842	432		0.0366876	432
-0.0672063	433		0.0481848	433
-0.0586642	434		0.0596178	434
-0.0516586	435		0.0706556	435
-0.0447561	436		0.081503	436
-0.0373322	437		0.0922103	437
-0.0318945	438		0.102533	438
-0.0236858	439		0.112868	439
-0.0134409	440		0.122754	440
-0.00431752	441		0.132399	441
0.00127234	442		0.141634	442
0.00918747	443		0.150528	443
0.0143932	444		0.15907	444
0.021765	445		0.167485	445
0.0296825	446		0.175389	446
0.0343358	447		0.182842	447
0.0425134	448		0.189818	448
0.0469796	449		0.196557	449
0.0538786	450		0.203054	450
0.0599843	451		0.208957	451
0.0676338	452		0.214575	452
0.0744399	453		0.219697	453
0.0781872	454		0.224459	454
0.0847466	455		0.228632	455
0.0906896	456		0.232607	456
0.0949269	457		0.236104	457
0.101584	458		0.239081	458
0.108037	459		0.241743	459
0.112004	460		0.243891	460
0.117644	461		0.245749	461
0.118877	462		0.24725	462
0.123128	463		0.248073	463
0.126478	464		0.248621	464
0.133047	465		0.248588	465
0.13725	466		0.248316	466
0.139224	467		0.247693	467
0.142326	468		0.246713	468
0.146722	469		0.245244	469
0.148528	470		0.243427	470
0.152156	471		0.241179	471
0.151416	472		0.238711	472
0.155278	473		0.235762	473
0.155007	474		0.232468	474
0.154749	475		0.228981	475
0.15635	476		0.224936	476
0.155714	477		0.220607	477
0.158422	478		0.216197	478
0.154655	479		0.211275	479
0.154719	480		0.206096	480
0.154177	481		0.200704	481
0.154733	482		0.194841	482
0.151398	483		0.188932	483
0.15111	484		0.182607	484
0.150895	485		0.176082	485
0.149197	486		0.169381	486
0.146287	487		0.162458	487
0.141662	488		0.155075	488
0.140937	489		0.147875	489
0.137733	490		0.14038	490
0.137522	491		0.132932	491
0.133167	492		0.125129	492
0.129363	493		0.117263	493
0.125494	494		0.109095	494
0.121653	495		0.101089	495
0.118806	496		0.093	496
0.114253	497		0.0847952	497
0.112982	498		0.076558	498
0.106521	499		0.0683931	499
0.103083	500		0.060054	500
0.09898	501		0.0518845	501
0.0959017	502		0.043626	502
0.0915742	503		0.035352	503
0.0872196	504		0.0271554	504
0.0839504	505		0.018802	505
0.0788331	506		0.0107711	506
0.0760148	507		0.00291303	507
0.0698166	508		-0.0047993	508
0.0635906	509		-0.012501	509
0.0615191	510		-0.0199844	510
0.0588126	511		-0.0275253	511
0.0548158	512		-0.0348802	512
0.0479845	513		-0.0421073	513
0.0440144	514		-0.0490156	514
0.0399724	515		-0.0558638	515
0.0366724	516		-0.0624956	516
0.0317827	517		-0.0689675	517
0.0280858	518		-0.0751644	518
0.0236031	519		-0.0811539	519
0.0179193	520		-0.0867465	520
0.0150038	521		-0.0923502	521
0.011005	522		-0.0975524	522
0.00777348	523		-0.102551	523
0.00200126	524		-0.107377	524
-0.00125687	525		-0.112082	525
-0.00690769	526		-0.116225	526
-0.0106471	527		-0.12025	527
-0.013058	528		-0.124097	528
-0.0189813	529		-0.12758	529
-0.0213603	530		-0.130787	530
-0.0247394	531		-0.133655	531
-0.0269409	532		-0.136237	532
-0.0307131	533		-0.138811	533
-0.0347782	534		-0.140921	534
-0.0360395	535		-0.142822	535
-0.0378255	536		-0.144451	536
-0.0414641	537		-0.145794	537
-0.0448881	538		-0.146925	538
-0.0475802	539		-0.14771	539
-0.0482255	540		-0.148267	540
-0.051452	541		-0.148524	541
-0.0546982	542		-0.14849	542
-0.0568034	543		-0.148254	543
-0.0583789	544		-0.147698	544
-0.0615136	545		-0.14699	545
-0.0606545	546		-0.146235	546
-0.0641503	547		-0.144974	547
-0.0645292	548		-0.143659	548
-0.0661937	549		-0.142179	549
-0.0672858	550		-0.14035	550
-0.0693781	551		-0.138297	551
-0.0708991	552		-0.136105	552
-0.0706696	553		-0.133732	553
-0.0719336	554		-0.131048	554
-0.070746	555		-0.128205	555
-0.0703443	556		-0.125421	556
-0.0734837	557		-0.122437	557
-0.0742494	558		-0.119072	558
-0.0769091	559		-0.115657	559
-0.0774957	560		-0.11223	560
-0.0775946	561		-0.108453	561
-0.0764677	562		-0.104721	562
-0.0773572	563		-0.100917	563
-0.0756885	564		-0.0970687	564
-0.0761587	565		-0.09298	565
-0.0760272	566		-0.0887862	566
-0.0740067	567		-0.0846452	567
-0.0755583	568		-0.0804495	568
-0.0736511	569		-0.0762048	569
-0.0728102	570		-0.0719674	570
-0.0724044	571		-0.0676389	571
-0.07177	572		-0.0632249	572
-0.0705251	573		-0.0587274	573
-0.0693692	574		-0.0541049	574
-0.0701327	575		-0.0496023	575
-0.0673277	576		-0.0451087	576
-0.0665511	577		-0.0407455	577
-0.0656949	578		-0.0362782	578
-0.0615405	579		-0.0318592	579
-0.0604031	580		-0.0274051	580
-0.0588839	581		-0.0230685	581
-0.0557638	582		-0.0187321	582
-0.053881	583		-0.0146008	583
-0.0530187	584		-0.0104982	584
-0.0491021	585		-0.00636171	585
-0.0472991	586		-0.00219427	586
-0.0436081	587		0.00190629	587
-0.0411838	588		0.0058448	588
-0.0379529	589		0.00962715	589
-0.0352884	590		0.0132491	590
-0.0347963	591		0.0167154	591
-0.0307144	592		0.0199411	592
-0.0299765	593		0.0232843	593
-0.0277483	594		0.0265589	594
-0.0257443	595		0.0296761	595
-0.0230512	596		0.032643	596
-0.0194703	597		0.0355444	597
-0.0174093	598		0.0382904	598
-0.0135493	599		0.0409392	599
-0.0129798	600		0.0433978	600
-0.00925026	601		0.0458855	601
-0.00485913	602		0.0481868	602
-0.00332517	603		0.0504537	603
-0.00183787	604		0.052481	604
0.00214322	605		0.0543119	605
0.00538075	606		0.0559608	606
0.00898955	607		0.0575318	607
0.0106657	608		0.0590489	608
0.0132741	609		0.0604381	609
0.0162034	610		0.0615351	610
0.0196171	611		0.0624582	611
0.02161	612		0.0632318	612
0.0238806	613		0.0638952	613
0.0246299	614		0.0644371	614
0.0268897	615		0.0650914	615
0.0285843	616		0.0656015	616
0.0300272	617		0.0658435	617
0.0296948	618		0.0660318	618
0.0304839	619		0.0659877	619
0.0315014	620		0.0656629	620
0.0340914	621		0.0652696	621
0.0344707	622		0.0649158	622
0.0347388	623		0.0643053	623
0.0375529	624		0.0636017	624
0.0390143	625		0.0627689	625
0.039027	626		0.0618904	626
0.0389315	627		0.0608579	627
0.0402066	628		0.0600251	628
0.0396846	629		0.0588534	629
0.0400973	630		0.057694	630
0.041306	631		0.0564	631
0.0405026	632		0.0549089	632
0.0405749	633		0.0534009	633
0.03918	634		0.05189	634
0.0377326	635		0.0503145	635
0.0390285	636		0.048535	636
0.040711	637		0.046749	637
0.0404618	638		0.044975	638
0.0391673	639		0.0431947	639
0.0392634	640		0.0413543	640
0.0392532	641		0.0394734	641
0.0388422	642		0.0376357	642
0.0377297	643		0.0358485	643
0.0382314	644		0.0339227	644
0.0366582	645		0.0321226	645
0.0362931	646		0.0301313	646
0.034315	647		0.0281885	647
0.0327112	648		0.0262419	648
0.0304891	649		0.0242905	649
0.0313122	650		0.0225034	650
0.0304304	651		0.0206975	651
0.0281112	652		0.018872	652
0.0268763	653		0.016943	653
0.0263046	654		0.0151043	654
0.0251059	655		0.0134367	655
0.0239585	656		0.0117607	656
0.0220178	657		0.010047	657
0.0200078	658		0.00829758	658
0.0177049	659		0.00662918	659
0.016962	660		0.00514051	660
0.0157863	661		0.00357929	661
0.0137444	662		0.00221382	662
0.0138177	663		0.000983046	663
0.012121	664		-0.00027384	664
0.0109745	665		-0.00151914	665
0.00973276	666		-0.00272221	666
0.00921112	667		-0.00391958	667
0.00680058	668		-0.0051641	668
0.00611795	669		-0.00630281	669
0.00568417	670		-0.00727851	670
0.00256691	671		-0.00832436	671
0.000288368	672		-0.00927954	672
-0.00335734	673		-0.0101332	673
-0.00626059	674		-0.010889	674
-0.00850978	675		-0.0115638	675
-0.0110099	676		-0.0121418	676
-0.0130674	677		-0.0127164	677
-0.013757	678		-0.0132992	678
-0.016076	679		-0.0137587	679
-0.0172257	680		-0.0142369	680
-0.0200941	681		-0.0146852	681
-0.0222928	682		-0.0148351	682
-0.0233252	683		-0.0150045	683
-0.0257579	684		-0.0149804	684
-0.0273467	685		-0.0149941	685
-0.0292918	686		-0.0149907	686
-0.0299757	687		-0.0149692	687
-0.0326191	688		-0.0149126	688
-0.0343166	689		-0.0147174	689
-0.0364998	690		-0.0144091	690
-0.038452	691		-0.0141517	691
-0.0389306	692		-0.0137562	692
-0.0401691	693		-0.0134114	693
-0.0405194	694		-0.0130449	694
-0.0415164	695		-0.0126557	695
-0.0434181	696		-0.0122503	696
-0.0441935	697		-0.0117388	697
-0.042812	698		-0.0111454	698
-0.0442667	699		-0.0106151	699
-0.0450344	700		-0.0101234	700
-0.0455086	701		-0.00953602	701
-0.0443523	702		-0.00899364	702
-0.0438542	703		-0.00833801	703
-0.0440301	704		-0.00775069	704
-0.0441754	705		-0.00720014	705
-0.0435424	706		-0.00655599	706
-0.0424682	707		-0.00610052	707
-0.0405976	708		-0.00570945	708
-0.0399113	709		-0.00516196	709
-0.039293	710		-0.00464046	710
-0.0365945	711		-0.00406734	711
-0.0326702	712		-0.00353953	712
-0.0307137	713		-0.0030253	713
-0.027898	714		-0.00252857	714
-0.0238109	715		-0.00214565	715
-0.0215185	716		-0.001887	716
-0.0184327	717		-0.00152567	717
-0.0148085	718		-0.00115899	718
-0.0110192	719		-0.000761644	719

## Sheet: Fig.2e
Bmal1 2nd peak
replicate	MCF10A	MCF7	HCC1806	MDAMB468	GIMEN	SY5Y	U2OS	U2OS CRY1-sKO	U2OS CRY1/2-dKO
1	0.440777	0.642952	0.174962	0.569408	0.439978	0.0152451	0.724289	0.163797	0.235589
2	0.494405	0.69276	0.293572	0.618397	0.301994	0.186911	0.737357	0.172015	0.0842049
3	0.46048	0.581154	0.303003	0.588864	0.423503	-0.00855103	0.716527	-0.0111683	0.0878101
4		0.608115	0.0379589	0.30416	0.251779	-0.0973941	0.604268	-0.107831	0.0577613
5		0.575373	0.000359644	0.292048	0.274928	0.058771	0.612863	-0.0894681	-0.0288911
6			0.107877	0.300143	0.261003	0.026371	0.621791	-0.0694035	0.23926
7						0.368099
8						0.31058
9						0.219192
Per2 2nd peak
replicate	MCF10A	MCF7	HCC1806	MDAMB468	GIMEN	SY5Y	U2OS
1	0.55528	0.540697	0.164141	0.780603	0.368263	0.113176	0.743723
2	0.549837	0.532192	0.188034	0.776079	0.407363	0.121403	0.766697
3	0.559554	0.49888	0.182623	0.731781	0.439633	0.0941313	0.736334
4		0.603349	0.163629		0.170969	0.0412306	0.835769
5		0.615124	0.114683		0.169665	0.0529976	0.841575
6			0.141862		0.173427	0.0845353	0.837746
7						0.11517
8						0.183042
ANOVA and post-hoc test
Group A	Group B	Lower Limit	A-B	Upper Limit	p-value
'wt'	'sKO'	0.594595	0.721921	0.849248	7.71226e-12
'wt'	'dKO'	0.49163	0.618956	0.746282	1.44756e-10

## Sheet: Fig.2f
Bmal1 lag 2nd peak
replicate	MCF10A	MCF7	HCC1806	MDAMB468	GIMEN	SY5Y	U2OS	U2OS CRY1-sKO	U2OS CRY1/2-dKO			not included in boxplot due to median periods out of circadian range.
1	25.5	24.3333	21.5	26.5	23.5	44.8333	23.5	20.5	56.6667
2	25.8333	24.6667	22	25.5	22.5	62	23.5	21.1667	37.8333
3	25.6667	24.3333	22.1667	25.6667	23	40.1667	23.5	20.5	51.3333
4		23	18.6667	25.6667	25	18.5	24.5	23.3333	29.6667
5		23	18.8333	26.6667	24.3333	30.5	24.5	22	28
6			19.1667	27.1667	24.6667	31	24	22.8333	31.6667
7						45.6667
8						49.6667
9						42.6667
Per2 lag 2nd peak
replicate	MCF10A	MCF7	HCC1806	MDAMB468	GIMEN	SY5Y	U2OS
1	26	25.1667	20.5	25.6667	22.3333	58.5	23.5
2	26.1667	25	20.6667	25.6667	22.6667	39.1667	22.8333
3	26	24.6667	20.6667	25.6667	23.1667	37	24
4		25.1667	21.5		26.6667	27.3333	22.5
5		25	20.6667		26.5	18.8333	22.3333
6			22.8333		26.6667	26.6667	22.3333
7						55
8						36
ANOVA and post-hoc test
Group A	Group B	Lower Limit	A-B	Upper Limit	p-value
'wt'	'sKO'	-5.79102	1.695	9.18102	0.837004
'wt'	'dKO'	-23.2644	-15.7783	-8.29231	8.22701e-05

## Sheet: Fig.2g
Time (h)	Ridge readout MDAMB468_BMAL1_Luc
	periods (h)	phase (rad.)	amplitude (arb. unit)	power (arb. unit)
17.17	23.6	2.11	0.53	122.37
17.33	23.6	2.16	0.54	123.16
17.5	23.6	2.2	0.54	123.96
17.67	23.6	2.24	0.54	124.78
17.83	23.6	2.29	0.54	125.59
18	23.6	2.33	0.54	126.38
18.17	23.6	2.38	0.54	127.18
18.33	23.6	2.42	0.55	127.98
18.5	23.6	2.46	0.55	128.78
18.67	23.6	2.51	0.55	129.57
18.83	23.6	2.55	0.55	130.36
19	23.69	2.61	0.55	131.15
19.17	23.69	2.65	0.55	131.96
19.33	23.69	2.69	0.56	132.76
19.5	23.69	2.74	0.56	133.61
19.67	23.69	2.78	0.56	134.43
19.83	23.69	2.83	0.56	135.28
20	23.69	2.87	0.56	136.07
20.17	23.69	2.91	0.56	136.88
20.33	23.69	2.96	0.57	137.68
20.5	23.77	3.01	0.57	138.51
20.67	23.77	3.05	0.57	139.34
20.83	23.77	3.1	0.57	140.2
21	23.77	3.14	0.57	141.08
21.17	23.77	3.18	0.57	141.9
21.33	23.77	3.23	0.57	142.74
21.5	23.77	3.27	0.58	143.58
21.67	23.77	3.31	0.58	144.42
21.83	23.77	3.36	0.58	145.23
22	23.86	3.41	0.58	146.09
22.17	23.86	3.45	0.58	146.94
22.33	23.86	3.5	0.58	147.79
22.5	23.86	3.54	0.59	148.65
22.67	23.86	3.58	0.59	149.49
22.83	23.86	3.63	0.59	150.32
23	23.86	3.67	0.59	151.18
23.17	23.94	3.72	0.59	152.03
23.33	23.94	3.76	0.59	152.88
23.5	23.94	3.81	0.59	153.71
23.67	23.94	3.85	0.6	154.57
23.83	23.94	3.89	0.6	155.43
24	23.94	3.94	0.6	156.27
24.17	23.94	3.98	0.6	157.09
24.33	24.03	4.03	0.6	157.93
24.5	24.03	4.07	0.6	158.77
24.67	24.03	4.12	0.6	159.59
24.83	24.03	4.16	0.61	160.44
25	24.03	4.2	0.61	161.27
25.17	24.03	4.25	0.61	162.08
25.33	24.03	4.29	0.61	162.88
25.5	24.12	4.34	0.61	163.69
25.67	24.12	4.38	0.61	164.5
25.83	24.12	4.42	0.61	165.29
26	24.12	4.47	0.62	166.07
26.17	24.12	4.51	0.62	166.86
26.33	24.12	4.55	0.62	167.65
26.5	24.12	4.6	0.62	168.42
26.67	24.2	4.64	0.62	169.2
26.83	24.2	4.69	0.62	169.97
27	24.2	4.73	0.62	170.73
27.17	24.2	4.77	0.62	171.48
27.33	24.2	4.82	0.63	172.23
27.5	24.2	4.86	0.63	172.96
27.67	24.2	4.9	0.63	173.7
27.83	24.29	4.95	0.63	174.43
28	24.29	4.99	0.63	175.16
28.17	24.29	5.03	0.63	175.88
28.33	24.29	5.08	0.63	176.6
28.5	24.29	5.12	0.63	177.31
28.67	24.29	5.16	0.64	178.01
28.83	24.29	5.21	0.64	178.71
29	24.29	5.25	0.64	179.4
29.17	24.37	5.3	0.64	180.09
29.33	24.37	5.34	0.64	180.78
29.5	24.37	5.38	0.64	181.46
29.67	24.37	5.42	0.64	182.14
29.83	24.37	5.47	0.64	182.8
30	24.37	5.51	0.64	183.49
30.17	24.37	5.55	0.65	184.17
30.33	24.37	5.59	0.65	184.82
30.5	24.37	5.64	0.65	185.48
30.67	24.37	5.68	0.65	186.14
30.83	24.46	5.73	0.65	186.79
31	24.46	5.77	0.65	187.46
31.17	24.46	5.81	0.65	188.12
31.33	24.46	5.85	0.65	188.76
31.5	24.46	5.9	0.65	189.4
31.67	24.46	5.94	0.65	190.07
31.83	24.46	5.98	0.66	190.7
32	24.46	6.02	0.66	191.32
32.17	24.46	6.07	0.66	191.98
32.33	24.46	6.11	0.66	192.61
32.5	24.46	6.15	0.66	193.25
32.67	24.54	6.2	0.66	193.94
32.83	24.54	6.24	0.66	194.62
33	24.54	6.28	0.66	195.31
33.17	24.54	0.04	0.66	195.99
33.33	24.54	0.08	0.66	196.62
33.5	24.54	0.13	0.67	197.28
33.67	24.54	0.17	0.67	197.91
33.83	24.54	0.21	0.67	198.55
34	24.54	0.25	0.67	199.2
34.17	24.54	0.3	0.67	199.84
34.33	24.54	0.34	0.67	200.53
34.5	24.54	0.38	0.67	201.18
34.67	24.63	0.43	0.67	201.83
34.83	24.63	0.47	0.67	202.5
35	24.63	0.51	0.67	203.21
35.17	24.63	0.55	0.68	203.88
35.33	24.63	0.6	0.68	204.55
35.5	24.63	0.64	0.68	205.22
35.67	24.63	0.68	0.68	205.89
35.83	24.63	0.72	0.68	206.52
36	24.63	0.76	0.68	207.18
36.17	24.63	0.81	0.68	207.86
36.33	24.71	0.85	0.68	208.52
36.5	24.71	0.89	0.68	209.16
36.67	24.71	0.94	0.68	209.79
36.83	24.71	0.98	0.68	210.41
37	24.71	1.02	0.69	211.02
37.17	24.71	1.06	0.69	211.67
37.33	24.71	1.1	0.69	212.3
37.5	24.71	1.14	0.69	212.93
37.67	24.71	1.19	0.69	213.49
37.83	24.8	1.23	0.69	214.1
38	24.8	1.27	0.69	214.72
38.17	24.8	1.32	0.69	215.31
38.33	24.8	1.36	0.69	215.91
38.5	24.8	1.4	0.69	216.52
38.67	24.8	1.44	0.69	217.12
38.83	24.8	1.48	0.7	217.69
39	24.8	1.52	0.7	218.24
39.17	24.88	1.57	0.7	218.82
39.33	24.88	1.61	0.7	219.39
39.5	24.88	1.65	0.7	219.93
39.67	24.88	1.69	0.7	220.47
39.83	24.88	1.73	0.7	221
40	24.88	1.78	0.7	221.5
40.17	24.88	1.82	0.7	222.01
40.33	24.88	1.86	0.7	222.51
40.5	24.88	1.9	0.7	223.01
40.67	24.97	1.94	0.7	223.48
40.83	24.97	1.99	0.7	223.95
41	24.97	2.03	0.7	224.42
41.17	24.97	2.07	0.7	224.89
41.33	24.97	2.11	0.7	225.34
41.5	24.97	2.15	0.71	225.78
41.67	24.97	2.19	0.71	226.2
41.83	24.97	2.23	0.71	226.62
42	24.97	2.28	0.71	227.03
42.17	25.06	2.32	0.71	227.44
42.33	25.06	2.36	0.71	227.84
42.5	25.06	2.4	0.71	228.23
42.67	25.06	2.44	0.71	228.61
42.83	25.06	2.48	0.71	228.99
43	25.06	2.53	0.71	229.34
43.17	25.06	2.57	0.71	229.7
43.33	25.06	2.61	0.71	230.05
43.5	25.06	2.65	0.71	230.39
43.67	25.14	2.69	0.71	230.72
43.83	25.14	2.73	0.71	231.06
44	25.14	2.77	0.71	231.4
44.17	25.14	2.82	0.71	231.72
44.33	25.14	2.86	0.71	232.02
44.5	25.14	2.9	0.71	232.32
44.67	25.14	2.94	0.71	232.61
44.83	25.14	2.98	0.71	232.91
45	25.14	3.02	0.71	233.2
45.17	25.14	3.06	0.72	233.47
45.33	25.14	3.1	0.72	233.73
45.5	25.14	3.15	0.72	233.99
45.67	25.23	3.19	0.72	234.24
45.83	25.23	3.23	0.72	234.54
46	25.23	3.27	0.72	234.84
46.17	25.23	3.31	0.72	235.1
46.33	25.23	3.35	0.72	235.36
46.5	25.23	3.39	0.72	235.65
46.67	25.23	3.44	0.72	235.9
46.83	25.23	3.48	0.72	236.13
47	25.23	3.52	0.72	236.36
47.17	25.23	3.56	0.72	236.62
47.33	25.23	3.6	0.72	236.86
47.5	25.23	3.64	0.72	237.12
47.67	25.23	3.68	0.72	237.37
47.83	25.31	3.72	0.72	237.6
48	25.31	3.77	0.72	237.79
48.17	25.31	3.81	0.72	238.06
48.33	25.31	3.85	0.72	238.29
48.5	25.31	3.89	0.72	238.53
48.67	25.31	3.93	0.72	238.78
48.83	25.31	3.97	0.72	239.04
49	25.31	4.01	0.72	239.29
49.17	25.31	4.05	0.72	239.52
49.33	25.31	4.09	0.72	239.73
49.5	25.31	4.14	0.72	239.92
49.67	25.31	4.18	0.72	240.11
49.83	25.31	4.22	0.72	240.31
50	25.4	4.26	0.72	240.53
50.17	25.4	4.3	0.72	240.74
50.33	25.4	4.34	0.72	240.97
50.5	25.4	4.38	0.72	241.19
50.67	25.4	4.42	0.72	241.41
50.83	25.4	4.46	0.72	241.61
51	25.4	4.5	0.72	241.81
51.17	25.4	4.54	0.72	241.99
51.33	25.4	4.59	0.72	242.16
51.5	25.4	4.63	0.72	242.36
51.67	25.4	4.67	0.73	242.52
51.83	25.4	4.71	0.73	242.65
52	25.48	4.75	0.72	242.79
52.17	25.48	4.79	0.72	242.9
52.33	25.48	4.83	0.72	243.05
52.5	25.48	4.87	0.72	243.18
52.67	25.48	4.91	0.73	243.32
52.83	25.48	4.95	0.73	243.49
53	25.48	4.99	0.73	243.6
53.17	25.48	5.03	0.73	243.76
53.33	25.48	5.07	0.73	243.83
53.5	25.48	5.12	0.73	243.96
53.67	25.48	5.16	0.73	244.07
53.83	25.57	5.2	0.73	244.17
54	25.57	5.24	0.73	244.27
54.17	25.57	5.28	0.73	244.35
54.33	25.57	5.32	0.73	244.47
54.5	25.57	5.36	0.73	244.54
54.67	25.57	5.4	0.73	244.6
54.83	25.57	5.44	0.73	244.65
55	25.57	5.48	0.73	244.7
55.17	25.57	5.52	0.73	244.75
55.33	25.57	5.56	0.73	244.78
55.5	25.65	5.6	0.72	244.82
55.67	25.65	5.64	0.72	244.86
55.83	25.65	5.68	0.72	244.88
56	25.65	5.72	0.72	244.89
56.17	25.65	5.76	0.72	244.9
56.33	25.65	5.8	0.72	244.89
56.5	25.65	5.84	0.72	244.87
56.67	25.65	5.88	0.72	244.84
56.83	25.65	5.92	0.72	244.8
57	25.74	5.96	0.72	244.76
57.17	25.74	6	0.72	244.72
57.33	25.74	6.04	0.72	244.66
57.5	25.74	6.08	0.72	244.59
57.67	25.74	6.12	0.72	244.5
57.83	25.74	6.16	0.72	244.39
58	25.74	6.2	0.72	244.29
58.17	25.74	6.24	0.72	244.17
58.33	25.82	6.28	0.72	244.03
58.5	25.82	0.04	0.72	243.89
58.67	25.82	0.08	0.72	243.74
58.83	25.82	0.12	0.72	243.56
59	25.82	0.16	0.72	243.37
59.17	25.82	0.2	0.72	243.18
59.33	25.82	0.24	0.72	242.97
59.5	25.91	0.28	0.72	242.76
59.67	25.91	0.32	0.72	242.54
59.83	25.91	0.36	0.72	242.26
60	25.91	0.39	0.72	241.95
60.17	25.91	0.44	0.72	241.88
60.33	25.91	0.48	0.72	241.81
60.5	25.99	0.52	0.72	241.76
60.67	25.99	0.56	0.72	241.73
60.83	25.99	0.6	0.72	241.69
61	25.99	0.64	0.72	241.64
61.17	25.99	0.68	0.72	241.61
61.33	25.99	0.72	0.72	241.55
61.5	26.08	0.76	0.71	241.49
61.67	26.08	0.8	0.71	241.48
61.83	26.08	0.84	0.71	241.44
62	26.08	0.88	0.71	241.36
62.17	26.08	0.92	0.71	241.27
62.33	26.08	0.96	0.71	241.18
62.5	26.08	1	0.71	241.04
62.67	26.17	1.04	0.71	240.93
62.83	26.17	1.08	0.71	240.78
63	26.17	1.12	0.71	240.66
63.17	26.17	1.16	0.71	240.52
63.33	26.17	1.2	0.71	240.39
63.5	26.17	1.24	0.71	240.23
63.67	26.17	1.27	0.71	240.05
63.83	26.17	1.31	0.71	239.85
64	26.17	1.35	0.71	239.65
64.17	26.17	1.39	0.71	239.41
64.33	26.17	1.43	0.71	239.12
64.5	26.25	1.47	0.71	238.83
64.67	26.25	1.51	0.71	238.55
64.83	26.25	1.55	0.71	238.28
65	26.25	1.59	0.71	237.99
65.17	26.25	1.63	0.71	237.69
65.33	26.25	1.67	0.71	237.37
65.5	26.25	1.71	0.71	237.02
65.67	26.25	1.75	0.7	236.64
65.83	26.25	1.79	0.7	236.29
66	26.25	1.83	0.7	235.92
66.17	26.25	1.87	0.7	235.53
66.33	26.25	1.91	0.7	235.13
66.5	26.34	1.94	0.7	234.76
66.67	26.34	1.98	0.7	234.38
66.83	26.34	2.02	0.7	233.98
67	26.34	2.06	0.7	233.58
67.17	26.34	2.1	0.7	233.18
67.33	26.34	2.14	0.7	232.77
67.5	26.34	2.18	0.7	232.37
67.67	26.34	2.22	0.7	231.95
67.83	26.34	2.26	0.7	231.55
68	26.34	2.3	0.7	231.12
68.17	26.42	2.34	0.69	230.7
68.33	26.42	2.38	0.69	230.3
68.5	26.42	2.42	0.69	229.88
68.67	26.42	2.46	0.69	229.49
68.83	26.42	2.5	0.69	229.1
69	26.42	2.54	0.69	228.7
69.17	26.42	2.57	0.69	228.32
69.33	26.42	2.61	0.69	227.94
69.5	26.51	2.65	0.69	227.54
69.67	26.51	2.69	0.69	227.16
69.83	26.51	2.73	0.69	226.78
70	26.51	2.77	0.69	226.42
70.17	26.51	2.81	0.69	226.03
70.33	26.51	2.85	0.68	225.66
70.5	26.51	2.89	0.68	225.29
70.67	26.51	2.93	0.68	224.92
70.83	26.59	2.96	0.68	224.55
71	26.59	3	0.68	224.19
71.17	26.59	3.04	0.68	223.83
71.33	26.59	3.08	0.68	223.48
71.5	26.59	3.12	0.68	223.12
71.67	26.59	3.16	0.68	222.77
71.83	26.59	3.2	0.68	222.41
72	26.59	3.24	0.68	222.04
72.17	26.68	3.27	0.68	221.69
72.33	26.68	3.31	0.68	221.34
72.5	26.68	3.35	0.68	221
72.67	26.68	3.39	0.67	220.65
72.83	26.68	3.43	0.67	220.29
73	26.68	3.47	0.67	219.92
73.17	26.68	3.51	0.67	219.54
73.33	26.68	3.55	0.67	219.13
73.5	26.76	3.58	0.67	218.74
73.67	26.76	3.62	0.67	218.34
73.83	26.76	3.66	0.67	217.95
74	26.76	3.7	0.67	217.53
74.17	26.76	3.74	0.67	217.13
74.33	26.76	3.78	0.67	216.68
74.5	26.76	3.82	0.67	216.27
74.67	26.76	3.86	0.67	215.84
74.83	26.76	3.89	0.67	215.37
75	26.76	3.93	0.66	214.93
75.17	26.85	3.97	0.66	214.45
75.33	26.85	4.01	0.66	213.94
75.5	26.85	4.05	0.66	213.45
75.67	26.85	4.08	0.66	212.95
75.83	26.85	4.12	0.66	212.44
76	26.85	4.16	0.66	211.92
76.17	26.85	4.2	0.66	211.38
76.33	26.85	4.24	0.66	210.83
76.5	26.85	4.28	0.66	210.27
76.67	26.85	4.32	0.66	209.71
76.83	26.85	4.35	0.65	209.12
77	26.85	4.39	0.65	208.5
77.17	26.93	4.43	0.65	207.93
77.33	26.93	4.47	0.65	207.35
77.5	26.93	4.51	0.65	206.78
77.67	26.93	4.54	0.65	206.17
77.83	26.93	4.58	0.65	205.53
78	26.93	4.62	0.65	204.94
78.17	26.93	4.66	0.65	204.32
78.33	26.93	4.7	0.65	203.69
78.5	26.93	4.74	0.64	203.06
78.67	26.93	4.78	0.64	202.4
78.83	27.02	4.81	0.64	201.78
79	27.02	4.85	0.64	201.14
79.17	27.02	4.89	0.64	200.5
79.33	27.02	4.93	0.64	199.86
79.5	27.02	4.97	0.64	199.19
79.67	27.02	5	0.64	198.59
79.83	27.02	5.04	0.64	197.96
80	27.11	5.08	0.63	197.34
80.17	27.11	5.12	0.63	196.72
80.33	27.11	5.15	0.63	196.15
80.5	27.11	5.19	0.63	195.54
80.67	27.11	5.23	0.63	194.94
80.83	27.11	5.27	0.63	194.33
81	27.19	5.3	0.63	193.73
81.17	27.19	5.34	0.63	193.16
81.33	27.19	5.38	0.62	192.61
81.5	27.19	5.42	0.62	192.08
81.67	27.19	5.46	0.62	191.54
81.83	27.19	5.5	0.62	191
82	27.28	5.53	0.62	190.47
82.17	27.28	5.57	0.62	189.95
82.33	27.28	5.61	0.62	189.44
82.5	27.28	5.65	0.62	188.94
82.67	27.28	5.69	0.62	188.44
82.83	27.36	5.72	0.61	187.94
83	27.36	5.76	0.61	187.47
83.17	27.36	5.8	0.61	186.99
83.33	27.36	5.83	0.61	186.51
83.5	27.36	5.87	0.61	186.04
83.67	27.36	5.91	0.61	185.57
83.83	27.45	5.94	0.61	185.11
84	27.45	5.98	0.61	184.65
84.17	27.45	6.02	0.61	184.19
84.33	27.45	6.06	0.61	183.73
84.5	27.45	6.1	0.61	183.25
84.67	27.45	6.13	0.61	182.78
84.83	27.45	6.17	0.6	182.29
85	27.53	6.21	0.6	181.79
85.17	27.53	6.24	0.6	181.32
85.33	27.53	6.28	0.6	180.84
85.5	27.53	0.04	0.6	180.35
85.67	27.53	0.07	0.6	179.84
85.83	27.53	0.11	0.6	179.32
86	27.53	0.15	0.6	178.79
86.17	27.62	0.18	0.6	178.24
86.33	27.62	0.22	0.6	177.71
86.5	27.62	0.26	0.59	177.12
86.67	27.62	0.29	0.59	176.56
86.83	27.62	0.33	0.59	175.99
87	27.62	0.37	0.59	175.35
87.17	27.62	0.41	0.59	174.73
87.33	27.62	0.44	0.59	174.13
87.5	27.62	0.48	0.59	173.47
87.67	27.62	0.52	0.59	172.87
87.83	27.62	0.56	0.59	172.24
88	27.7	0.59	0.58	171.61
88.17	27.7	0.62	0.58	170.92
88.33	27.7	0.66	0.58	170.22
88.5	27.7	0.7	0.58	169.53
88.67	27.7	0.74	0.58	168.86
88.83	27.7	0.77	0.58	168.15
89	27.7	0.81	0.58	167.48
89.17	27.7	0.85	0.58	166.71
89.33	27.7	0.89	0.57	166.01
89.5	27.7	0.92	0.57	165.27
89.67	27.7	0.96	0.57	164.54
89.83	27.79	0.99	0.57	163.81
90	27.79	1.03	0.57	163.09
90.17	27.79	1.07	0.57	162.37
90.33	27.79	1.11	0.57	161.66
90.5	27.79	1.14	0.56	160.97
90.67	27.79	1.18	0.56	160.21
90.83	27.79	1.22	0.56	159.47
91	27.87	1.25	0.56	158.75
91.17	27.87	1.29	0.56	158.06
91.33	27.87	1.32	0.56	157.34
91.5	27.87	1.36	0.56	156.62
91.67	27.87	1.4	0.55	155.93
91.83	27.87	1.44	0.55	155.21
92	27.87	1.47	0.55	154.51
92.17	27.96	1.51	0.55	153.82
92.33	27.96	1.54	0.55	153.1
92.5	27.96	1.58	0.55	152.43
92.67	27.96	1.62	0.55	151.75
92.83	27.96	1.66	0.55	151.08
93	28.05	1.69	0.54	150.43
93.17	28.05	1.73	0.54	149.8
93.33	28.05	1.76	0.54	149.16
93.5	28.05	1.8	0.54	148.54
93.67	28.13	1.83	0.54	147.9
93.83	28.13	1.87	0.54	147.31
94	28.13	1.91	0.54	146.71
94.17	28.13	1.94	0.53	146.13
94.33	28.13	1.98	0.53	145.56
94.5	28.22	2.01	0.53	144.99
94.67	28.22	2.05	0.53	144.44
94.83	28.22	2.09	0.53	143.88
95	28.22	2.12	0.53	143.33
95.17	28.3	2.15	0.53	142.79
95.33	28.3	2.19	0.53	142.27
95.5	28.3	2.23	0.53	141.74
95.67	28.3	2.27	0.52	141.22
95.83	28.39	2.3	0.52	140.7
96	28.39	2.33	0.52	140.19
96.17	28.39	2.37	0.52	139.69
96.33	28.39	2.41	0.52	139.19
96.5	28.39	2.44	0.52	138.68
96.67	28.47	2.47	0.52	138.17
96.83	28.47	2.51	0.52	137.67
97	28.47	2.55	0.52	137.19
97.17	28.47	2.58	0.51	136.69
97.33	28.47	2.62	0.51	136.17
97.5	28.56	2.65	0.51	135.65
97.67	28.56	2.69	0.51	135.13
97.83	28.56	2.72	0.51	134.63
98	28.56	2.76	0.51	134.08
98.17	28.56	2.8	0.51	133.6
98.33	28.56	2.83	0.51	133.05
98.5	28.64	2.86	0.5	132.51
98.67	28.64	2.9	0.5	131.93
98.83	28.64	2.93	0.5	131.36
99	28.64	2.97	0.5	130.81
99.17	28.64	3.01	0.5	130.27
99.33	28.64	3.04	0.5	129.69
99.5	28.64	3.08	0.5	129.13
99.67	28.73	3.11	0.5	128.51
99.83	28.73	3.14	0.5	127.88
100	28.73	3.18	0.49	127.21
100.17	28.73	3.22	0.49	126.56
100.33	28.73	3.25	0.49	125.91
100.5	28.73	3.29	0.49	125.29
100.67	28.73	3.32	0.49	124.61
100.83	28.73	3.36	0.49	123.94
101	28.73	3.4	0.49	123.26
101.17	28.81	3.42	0.48	122.59

## Sheet: Fig.2h
Bmal1 2nd peak
replicate	MCF10A	MCF7	HCC1806	MDAMB468	GIMEN	SY5Y	U2OS	U2OS CRY1-sKO	U2OS CRY1/2-dKO
1	91.6667	72.1667	49.5	84	45.8333	0	82.1667	17.1667	26
2	92.6667	72.5	57.5	81.8333	64	22.5	85	115	4
3	89.3333	70.8333	49.5	81.5	69.3333	0.833333	84.1667	53.6667	20
4		109.167	78.8333	82	57.1667	0	100.667	46.3333	96.8333
5		99.6667	30.5	93.5	117	0	103	44.3333	53.6667
6			32.1667	85.5	78.5	0	107.667	45.5	48
7						23.1667
8						52.5
9						0
Per2 2nd peak
replicate	MCF10A	MCF7	HCC1806	MDAMB468	GIMEN	SY5Y	U2OS
1	78.1667	91.8333	50.6667	86.3333	93.1667	55	91.1667
2	79.6667	91.8333	58.6667	87.5	62	40.6667	91.3333
3	80.3333	84.1667	88.8333	87.8333	73.1667	79.8333	90.1667
4		97.3333	120		45.8333	0	98.6667
5		104.833	120		61.3333	0	100.167
6			120		55.1667	0	101.167
7						11.1667
8
ANOVA and post-hoc test
Group A	Group B	Lower Limit	A-B	Upper Limit	p-value
'wt'	'sKO'	11.5436	40.9444	70.3453	0.00565647
'wt'	'dKO'	23.7936	53.1944	82.5953	0.000480112

## Sheet: Fig.2i
Time (h)	Detrended signal (arb. units)		MRA Component
0	-9.32697		Noise	Ultradian	Circadian	Infradian	Sum
0.166667	-9.32355		0.0472	0.0832	0.7597	0.1107	1.0008
0.333333	-9.25588
0.5	-9.25336
0.666667	-8.3759
0.833333	-7.2033
1	-8.27724
1.16667	-6.57005
1.33333	-6.0761
1.5	-7.76292
1.66667	-6.21179
1.83333	-4.94582
2	-4.46591
2.16667	-4.70926
2.33333	-2.63537
2.5	-4.17274
2.66667	-1.86128
2.83333	-3.52558
3	-2.79824
3.16667	-3.33838
3.33333	-2.46738
3.5	-1.98835
3.66667	-1.72019
3.83333	-1.705
4	-0.671593
4.16667	0.950541
4.33333	1.1008
4.5	0.558077
4.66667	0.0595743
4.83333	0.616789
5	1.05362
5.16667	1.07657
5.33333	2.15793
5.5	3.0011
5.66667	2.20427
5.83333	2.35866
6	3.11556
6.16667	3.15086
6.33333	2.71186
6.5	3.03977
6.66667	3.45538
6.83333	3.83389
7	3.57679
7.16667	3.9292
7.33333	3.565
7.5	4.1932
7.66667	3.6683
7.83333	4.54379
8	4.82168
8.16667	4.13886
8.33333	5.18013
8.5	4.1721
8.66667	3.18767
8.83333	4.65723
9	3.24708
9.16667	3.08773
9.33333	4.41008
9.5	4.25583
9.66667	4.14748
9.83333	3.00762
10	5.23107
10.1667	3.46432
10.3333	4.13228
10.5	3.65875
10.6667	4.47373
10.8333	4.32892
11	3.71843
11.1667	3.38826
11.3333	4.88151
11.5	5.28799
11.6667	2.9278
11.8333	1.28285
12	3.54183
12.1667	3.03976
12.3333	3.68084
12.5	3.64077
12.6667	2.70666
12.8333	2.14011
13	1.48124
13.1667	-0.361653
13.3333	0.972936
13.5	0.218815
13.6667	1.06259
13.8333	-0.250225
14	0.495071
14.1667	-1.10601
14.3333	0.446232
14.5	0.0100136
14.6667	-1.58606
14.8333	-0.290377
15	-1.54663
15.1667	-2.96211
15.3333	-2.34431
15.5	-2.15101
15.6667	-2.75711
15.8333	-2.6623
16	-3.34897
16.1667	-3.8362
16.3333	-3.92618
16.5	-3.8661
16.6667	-4.60486
16.8333	-5.99484
17	-4.05682
17.1667	-4.8796
17.3333	-4.24286
17.5	-5.32999
17.6667	-6.73858
17.8333	-5.03611
18	-5.69848
18.1667	-6.33266
18.3333	-6.41615
18.5	-7.46022
18.6667	-6.60658
18.8333	-7.6368
19	-7.51417
19.1667	-7.78567
19.3333	-9.1193
19.5	-6.14753
19.6667	-7.55366
19.8333	-7.79927
20	-8.50283
20.1667	-6.00245
20.3333	-8.28151
20.5	-7.70648
20.6667	-9.18116
20.8333	-9.13194
21	-7.83939
21.1667	-6.959
21.3333	-5.92436
21.5	-7.20365
21.6667	-6.76146
21.8333	-7.34597
22	-7.62358
22.1667	-6.48876
22.3333	-6.2306
22.5	-5.95279
22.6667	-7.97711
22.8333	-5.56245
23	-4.1663
23.1667	-4.24194
23.3333	-5.38135
23.5	-4.99094
23.6667	-6.47767
23.8333	-4.81324
24	-4.53894
24.1667	-4.29456
24.3333	-1.97447
24.5	-2.94538
24.6667	-2.06006
24.8333	-0.70111
25	-2.36061
25.1667	-2.33546
25.3333	-1.92494
25.5	-0.350137
25.6667	-0.346549
25.8333	-0.0941615
26	0.975134
26.1667	0.200848
26.3333	2.84859
26.5	1.52977
26.6667	1.65259
26.8333	4.32216
27	3.1543
27.1667	2.5136
27.3333	4.76728
27.5	2.43954
27.6667	3.33089
27.8333	3.04594
28	5.71009
28.1667	5.79194
28.3333	5.4253
28.5	4.74929
28.6667	6.20509
28.8333	4.51381
29	8.21777
29.1667	5.49576
29.3333	7.14458
29.5	6.93134
29.6667	6.90213
29.8333	6.86057
30	6.60515
30.1667	6.69988
30.3333	5.64145
30.5	8.60156
30.6667	7.98862
30.8333	7.21582
31	6.44067
31.1667	7.99695
31.3333	7.80618
31.5	7.04505
31.6667	8.48476
31.8333	7.8302
32	8.23787
32.1667	9.84527
32.3333	7.41229
32.5	8.67654
32.6667	8.1063
32.8333	8.28608
33	6.85876
33.1667	8.36585
33.3333	7.55224
33.5	9.15122
33.6667	6.89938
33.8333	7.23313
34	7.00875
34.1667	5.80045
34.3333	6.3021
34.5	5.22991
34.6667	9.40316
34.8333	7.27336
35	5.31829
35.1667	5.77424
35.3333	6.77121
35.5	5.61789
35.6667	4.17347
35.8333	4.82795
36	6.83721
36.1667	4.41144
36.3333	4.26864
36.5	3.1972
36.6667	4.67862
36.8333	5.01367
37	3.68565
37.1667	2.70646
37.3333	2.24778
37.5	1.7833
37.6667	2.81952
37.8333	0.674232
38	3.96782
38.1667	0.808271
38.3333	0.866884
38.5	-1.16555
38.6667	-0.277647
38.8333	0.449991
39	1.32565
39.1667	-0.73147
39.3333	0.0910131
39.5	-2.13061
39.6667	-2.51663
39.8333	-4.34138
40	-3.60366
40.1667	-3.39747
40.3333	-2.06102
40.5	-4.25412
40.6667	-3.94798
40.8333	-4.69341
41	-3.91611
41.1667	-4.96329
41.3333	-7.26985
41.5	-5.67881
41.6667	-6.90327
41.8333	-7.22863
42	-7.84291
42.1667	-6.8839
42.3333	-5.82682
42.5	-8.14826
42.6667	-7.84104
42.8333	-10.2657
43	-9.38951
43.1667	-8.31841
43.3333	-8.43477
43.5	-8.53667
43.6667	-9.48884
43.8333	-9.21766
44	-10.0866
44.1667	-9.2439
44.3333	-10.0395
44.5	-9.93412
44.6667	-10.2376
44.8333	-10.4551
45	-9.04833
45.1667	-8.55111
45.3333	-9.41197
45.5	-9.39111
45.6667	-10.426
45.8333	-9.80151
46	-8.75937
46.1667	-8.47511
46.3333	-8.56361
46.5	-9.88729
46.6667	-9.10934
46.8333	-10.0446
47	-8.99394
47.1667	-7.83249
47.3333	-9.4866
47.5	-7.53656
47.6667	-8.69907
47.8333	-7.04644
48	-7.34516
48.1667	-8.39931
48.3333	-5.79911
48.5	-6.42694
48.6667	-5.03009
48.8333	-6.87178
49	-4.58478
49.1667	-7.0154
49.3333	-7.26582
49.5	-3.83605
49.6667	-2.75838
49.8333	-3.8456
50	-3.105
50.1667	-1.30618
50.3333	-1.62294
50.5	-2.99016
50.6667	-3.63074
50.8333	-1.57987
51	-0.247847
51.1667	0.354635
51.3333	1.22929
51.5	0.507814
51.6667	-2.01128
51.8333	0.385124
52	0.807723
52.1667	1.00733
52.3333	-1.64346
52.5	2.15548
52.6667	2.09665
52.8333	0.642448
53	0.244493
53.1667	1.37099
53.3333	3.17155
53.5	3.84657
53.6667	4.59007
53.8333	5.60085
54	5.06791
54.1667	3.44028
54.3333	4.46295
54.5	5.18994
54.6667	6.22824
54.8333	5.27187
55	5.63884
55.1667	6.99415
55.3333	6.51781
55.5	8.57782
55.6667	8.3052
55.8333	8.82095
56	8.22207
56.1667	10.9226
56.3333	5.09649
56.5	8.59678
56.6667	7.36349
56.8333	7.5756
57	9.48313
57.1667	6.51008
57.3333	6.74146
57.5	9.95927
57.6667	7.69752
57.8333	7.83422
58	8.78737
58.1667	7.82998
58.3333	8.65205
58.5	9.42658
58.6667	9.50959
58.8333	8.00207
59	6.50903
59.1667	8.75548
59.3333	7.24142
59.5	7.07585
59.6667	7.63878
59.8333	7.87421
60	6.40015
60.1667	8.3566
60.3333	5.10656
60.5	8.48004
60.6667	7.40204
60.8333	9.00957
61	6.13562
61.1667	5.7662
61.3333	4.69531
61.5	5.70296
61.6667	3.57216
61.8333	3.07089
62	4.04117
62.1667	2.56299
62.3333	1.58537
62.5	3.7453
62.6667	1.05279
62.8333	-0.201164
63	1.95244
63.1667	0.737615
63.3333	1.37735
63.5	1.86266
63.6667	2.22554
63.8333	1.78799
64	-1.01798
64.1667	-0.277372
64.3333	-1.21218
64.5	0.0425908
64.6667	-0.352049
64.8333	-1.2801
65	-3.23556
65.1667	-1.21342
65.3333	-1.21869
65.5	-0.13836
65.6667	-2.29443
65.8333	-2.86189
66	-2.12274
66.1667	-3.83898
66.3333	-2.1266
66.5	-4.98561
66.6667	-3.185
66.8333	-5.71076
67	-2.2669
67.1667	-3.45241
67.3333	-6.51228
67.5	-3.96451
67.6667	-5.6441
67.8333	-5.20505
68	-6.52235
68.1667	-7.94399
68.3333	-8.45698
68.5	-5.6763
68.6667	-7.36796
68.8333	-6.98094
69	-7.71426
69.1667	-7.49789
69.3333	-6.89083
69.5	-8.12508
69.6667	-7.45364
69.8333	-6.5575
70	-11.2007
70.1667	-9.97809
70.3333	-10.2378
70.5	-9.18982
70.6667	-7.13209
70.8333	-9.69263
71	-8.30942
71.1667	-6.71747
71.3333	-7.86377
71.5	-8.74931
71.6667	-8.94808
71.8333	-7.00208
72	-6.8103
72.1667	-8.47473
72.3333	-9.97138
72.5	-7.92522
72.6667	-8.56126
72.8333	-6.76048
73	-5.52588
73.1667	-7.73046
73.3333	-5.5662
73.5	-8.2841
73.6667	-6.43715
73.8333	-6.10735
74	-4.61868
74.1667	-5.18014
74.3333	-6.11772
74.5	-4.70142
74.6667	-8.05923
74.8333	-4.46514
75	-4.44014
75.1667	-2.22823
75.3333	-3.8514
75.5	-0.793641
75.6667	-1.34895
75.8333	-2.30532
76	-2.06674
76.1667	-1.4402
76.3333	-1.43671
76.5	-1.66525
76.6667	-2.32182
76.8333	0.682594
77	-2.42601
77.1667	-0.189625
77.3333	1.74676
77.5	2.12614
77.6667	3.87352
77.8333	3.60792
78	1.38833
78.1667	1.32277
78.3333	2.89822
78.5	2.2807
78.6667	1.32122
78.8333	0.251768
79	1.43735
79.1667	3.51898
79.3333	1.51265
79.5	7.46236
79.6667	4.30212
79.8333	7.01593
80	2.07479
80.1667	3.0217
80.3333	3.16466
80.5	5.20267
80.6667	5.58572
80.8333	7.61683
81	10.199
81.1667	3.6762
81.3333	6.47745
81.5	6.19874
81.6667	6.53707
81.8333	4.40645
82	8.36185
82.1667	6.51029
82.3333	7.71076
82.5	8.29724
82.6667	7.45975
82.8333	6.21626
83	8.78979
83.1667	9.00631
83.3333	7.78082
83.5	6.28232
83.6667	8.8208
83.8333	10.2203
84	8.75567
84.1667	6.43703
84.3333	9.57134
84.5	8.62059
84.6667	6.24176
84.8333	10.4709
85	9.34685
85.1667	7.35574
85.3333	6.92351
85.5	7.70615
85.6667	7.78665
85.8333	6.077
86	5.26118
86.1667	7.15319
86.3333	8.987
86.5	7.54761
86.6667	6.309
86.8333	7.15816
87	6.70607
87.1667	5.11672
87.3333	4.5151
87.5	2.15218
87.6667	6.90196
87.8333	5.60441
88	4.63753
88.1667	5.4803
88.3333	4.7967
88.5	3.43772
88.6667	3.73834
88.8333	4.40054
89	1.90232
89.1667	2.47065
89.3333	1.54951
89.5	4.0979
89.6667	3.43379
89.8333	4.11018
90	-1.22896
90.1667	-1.30665
90.3333	2.14612
90.5	0.858311
90.6667	-0.372082
90.8333	1.07292
91	-2.35968
91.1667	-0.661922
91.3333	0.794198
91.5	-0.29734
91.6667	-3.57955
91.8333	-0.303436
92	0.72798
92.1667	-3.31031
92.3333	-1.89432
92.5	-3.08806
92.6667	-6.86254
92.8333	-6.59777
93	-7.60176
93.1667	-6.68052
93.3333	-2.67105
93.5	-5.03537
93.6667	-3.64948
93.8333	-4.22839
94	-5.97611
94.1667	-5.36563
94.3333	-8.79396
94.5	-6.79711
94.6667	-6.62007
94.8333	-7.73286
95	-11.0115
95.1667	-7.95289
95.3333	-8.72714
95.5	-8.9592
95.6667	-9.25107
95.8333	-7.09576
96	-8.55725
96.1667	-11.8265
96.3333	-8.81863
96.5	-8.2065
96.6667	-7.42314
96.8333	-7.06455
97	-7.32072
97.1667	-10.7866
97.3333	-9.29825
97.5	-10.1906
97.6667	-5.00164
97.8333	-8.86636
98	-9.98274
98.1667	-8.13277
98.3333	-9.86241
98.5	-10.9157
98.6667	-11.3235
98.8333	-8.94384
99	-7.85574
99.1667	-11.3601
99.3333	-10.393
99.5	-7.81228
99.6667	-8.96899
99.8333	-7.60107
100	-6.6335
100.167	-7.95323
100.333	-9.21423
100.5	-9.58546
100.667	-4.00789
100.833	-6.84646
101	-5.88915
101.167	-10.2509
101.333	-7.3447
101.5	-6.30346
101.667	-2.32515
101.833	-8.42873
102	-5.76713
102.167	-7.08333
102.333	-5.69925
102.5	-6.31585
102.667	-8.26508
102.833	-8.02387
103	-8.90717
103.167	-5.04993
103.333	-3.18408
103.5	-5.63456
103.667	-4.53231
103.833	-2.70328
104	-1.49038
104.167	-4.75857
104.333	-5.46977
104.5	-3.48291
104.667	-4.76794
104.833	-2.04178
105	-1.13235
105.167	-3.42059
105.333	-3.56744
105.5	-2.9668
105.667	-3.89962
105.833	0.908188
106	3.17169
106.167	-1.63103
106.333	-0.157897
106.5	3.10616
106.667	0.207227
106.833	-1.75562
107	0.0226903
107.167	1.80525
107.333	1.06713
107.5	3.18441
107.667	2.90518
107.833	1.17252
108	-1.16949
108.167	4.43622
108.333	2.38175
108.5	3.13418
108.667	4.47958
108.833	4.75005
109	5.15266
109.167	3.7345
109.333	3.41964
109.5	1.84519
109.667	2.38521
109.833	3.94779
110	4.92601
110.167	3.92895
110.333	6.39971
110.5	5.33035
110.667	5.72197
110.833	5.38963
111	5.14943
111.167	4.50445
111.333	4.35176
111.5	7.32944
111.667	3.88457
111.833	3.08923
112	3.8885
112.167	0.784459
112.333	5.07317
112.5	4.10972
112.667	4.72718
112.833	8.88562
113	4.06612
113.167	8.76074
113.333	1.74656
113.5	7.56164
113.667	6.63806
113.833	6.48288
114	5.52616
114.167	4.89798
114.333	10.6014
114.5	4.78246
114.667	6.11625
114.833	4.42681
115	6.98321
115.167	7.04649
115.333	6.17673
115.5	8.30296
115.667	8.78025
115.833	6.54764
116	8.12418
116.167	11.9689
116.333	3.5449
116.5	7.28017
116.667	7.18577
116.833	9.35773
117	8.92311
117.167	6.78994
117.333	8.83224
117.5	6.97806
117.667	12.7964
117.833	11.1604
118	8.3569
118.167	8.74006
118.333	11.8009
118.5	12.2954
118.667	10.4566
118.833	11.9895
119	12.8931
119.167	10.2525
119.333	10.6066
119.5	10.6025
119.667	11.0911
119.833	14.9946
120	16.8978

## Sheet: Fig.2j
Mean				Standard deviation
Cell line	Noise	Circadian		Cell line	Noise	Circadian
HCC1806_BMAL1	0.02435	0.579317		HCC1806_BMAL1	0.0102569	0.100166
HCC1806_PER2	0.000816667	0.700283		HCC1806_PER2	0.000381663	0.0431096
MCF7_BMAL1	0.0034	0.88226		MCF7_BMAL1	0.00183712	0.0212876
MCF7_PER	0.00496	0.84334		MCF7_PER	0.00190473	0.0252223
GIMEN_BMAL1	0.0153333	0.716217		GIMEN_BMAL1	0.00533054	0.0782999
GIMEN_PER2	0.0100167	0.71405		GIMEN_PER2	0.000722265	0.115972
SY5Y_BMAL1	0.183622	0.207756		SY5Y_BMAL1	0.186558	0.0885274
SY5Y_PER2	0.23335	0.172938		SY5Y_PER2	0.316099	0.0769839
MDAMB468_BMAL1	0.163717	0.63185		MDAMB468_BMAL1	0.126507	0.164187
MDAMB468_PER2	0.00406667	0.9057		MDAMB468_PER2	0.00064291	0.0333216
MCF10A_BMAL1	0.00436667	0.819767		MCF10A_BMAL1	0.000305505	0.0166158
MCF10A_PER2	0.0153333	0.8569		MCF10A_PER2	0.00455009	0.0105655
U2OS_BMAL1	0.000333333	0.9303		U2OS_BMAL1	0.00018619	0.0307528
U2OS_PER2	0.000816667	0.950767		U2OS_PER2	0.000624233	0.00917271
U2OS_CRY1_BMAL1	0.00193333	0.586717		U2OS_CRY1_BMAL1	0.00131707	0.0740849
U2OS_CRY1_BMAL1	0.0697667	0.395867		U2OS_CRY1_BMAL1	0.0558419	0.112704
ANOVA and post-hoc test
Group A	Group B	Lower Limit	A-B	Upper Limit	p-value
'wt'	'sKO'	0.22381	0.343583	0.463357	5.79849e-06
'wt'	'dKO'	0.41466	0.534433	0.654207	1.98735e-08

## Sheet: Fig.2k
Input values
value	MCF10A	MCF7	HCC1806	MDAMB468	GIMEN	SY5Y	U2OS	U2OS CRY1-sKO	U2OS CRY1/2-dKO
ridgelength_bmal_median (h)	91.6667	72.5	49.5	83	66.6667	0	92.8333	45.9167	37
ridhelength_per_median (h)	79.6667	91.8333	104.417	87.5	61.6667	11.1667	95	NaN	NaN
acpeak_bmal_mean	0.465221	0.620071	0.152955	0.445503	0.325531	0.119914	0.669516	0.00965689	0.112622
acpeak_per_mean	0.55489	0.558048	0.159162	0.762821	0.28822	0.100711	0.793641	NaN	NaN
mra_bmal_mean	0.819767	0.88226	0.579317	0.63185	0.716217	0.163417	0.9303	0.586717	0.395867
mra_per_mean	0.8569	0.843083	0.700283	0.9057	0.71405	0.148383	0.950767	NaN	NaN
Normalized values
value	MCF10A	MCF7	HCC1806	MDAMB468	GIMEN	SY5Y	U2OS	U2OS CRY1-sKO	U2OS CRY1/2-dKO
ridgelength_bmal_median (h)	0.987433	0.780969	0.533214	0.894075	0.718133	0	1	0.494614	0.398564
ridhelength_per_median (h)	0.734584	0.865058	1	0.818588	0.541555	0	0.899017	NaN	NaN
acpeak_bmal_mean	0.690396	0.925068	0.217165	0.660515	0.478699	0.167092	1	0	0.156042
acpeak_per_mean	0.655448	0.660005	0.0843536	0.955523	0.270603	0	1	NaN	NaN
mra_bmal_mean	0.855867	0.937357	0.542325	0.610827	0.72084	0	1	0.551974	0.30311
mra_per_mean	0.883015	0.865796	0.687826	0.943834	0.704983	0	1	NaN	NaN

## Sheet: Fig.3b
		0h					48h					96h
Brightfield channel
Red fluorescent channel

[truncated: 53 more sheets: Fig.3c, Fig.3d, Fig.3e, Fig.3f, Fig.3h, Fig.3i, Fig.3j, Fig.3k, Fig.3l, Fig.3m, Fig.3n, Fig.4b, Fig.4c, Fig.4d, Fig.4e, Fig.4f,g, Fig.4h, Fig.4i, Fig.4j, Fig.4k …]
